# Supplementary material for: Revision of Diplocirrus Haase, 1915, including Bradiella Rullier, 1965, and Diversibranchius Buzhinskaja, 1993 (Polychaeta, Flabelligeridae)
Source: Zookeys. 2011 Jun 15;(106):1–45. doi: 10.3897/zookeys.106.795 (PMC3119319; doi:10.3897/zookeys.106.795)
Supplement: XML Treatment for Diplocirrus [file zookeys.106.795-treatment1.xml]

<!DOCTYPE tp:taxon-treatment
  PUBLIC "-//TaxonX//DTD Taxonomic Treatment Publishing DTD v0 20100105//EN" "tax-treatment-NSO.dtd">
<tp:taxon-treatment xmlns:tp="http://www.plazi.org/taxpub"><tp:treatment-meta><mixed-citation publication-type="journal"><person-group><name><surname>Salazar-Vallejo</surname><given-names>Sergio I.</given-names></name><name><surname>Buzhinskaja</surname><given-names>Galina</given-names></name></person-group><article-title>Revision of 
                    <italic>Diplocirrus</italic> Haase, 1915, including 
                    <italic>Bradiella</italic> Rullier, 1965, and 
                    <italic>Diversibranchius</italic> Buzhinskaja, 1993 (Polychaeta, Flabelligeridae)
                </article-title><source>Zookeys</source><day>15</day><month>6</month><year>2011</year><volume>2011</volume><issue>106</issue><fpage>1</fpage><lpage>45</lpage><pub-id pub-id-type="doi">10.3897/zookeys.106.795</pub-id></mixed-citation></tp:treatment-meta><tp:nomenclature><tp:taxon-name>
                        <tp:taxon-name-part taxon-name-part-type="genus">Diplocirrus</tp:taxon-name-part>
                        <object-id xmlns:xlink="http://www.w3.org/1999/xlink" xlink:type="simple">http://species-id.net/wiki/Diplocirrus</object-id>
                    </tp:taxon-name><tp:taxon-authority>Haase, 1915</tp:taxon-authority><tp:nomenclature-citation-list><tp:nomenclature-citation><tp:taxon-name>Diplocirrus</tp:taxon-name><comment><xref ref-type="bibr" rid="B25">Haase 1915</xref>:194; <xref ref-type="bibr" rid="B6">Day 1967</xref>:664–666; <xref ref-type="bibr" rid="B13">Fauchald 1977</xref>:116; <xref ref-type="bibr" rid="B4">Darbyshire and Mackie 2009</xref>:93.</comment></tp:nomenclature-citation><tp:nomenclature-citation><tp:taxon-name>Saphobranchia</tp:taxon-name><comment><xref ref-type="bibr" rid="B3">Chamberlin 1919</xref>:397; proposed for <italic><tp:taxon-name>Stylarioides longisetosa</tp:taxon-name></italic> vonMarenzeller, 1890.</comment></tp:nomenclature-citation><tp:nomenclature-citation><tp:taxon-name>Bradiella</tp:taxon-name><comment><xref ref-type="bibr" rid="B46">Rullier 1965</xref>:188.</comment></tp:nomenclature-citation><tp:nomenclature-citation><tp:taxon-name>Diversibranchius</tp:taxon-name><comment><xref ref-type="bibr" rid="B2">Buzhinskaja 1994</xref>:231.</comment></tp:nomenclature-citation></tp:nomenclature-citation-list></tp:nomenclature><tp:treatment-sec sec-type="Type species"><title>Type species.</title><p><italic><tp:taxon-name>Trophonia glauca</tp:taxon-name></italic> Malmgren, 1867, by original designation.</p></tp:treatment-sec><tp:treatment-sec sec-type="Diagnosis"><title>Diagnosis.</title><p>Body clavate or subcylindrical, often anteriorly swollen. Cephalic cage variably developed. Body papillae abundant, short giving a velvety appearance, or very long, giving a hirsute outlook, sometimes adhering sediment particles. All chaetae multiarticulated capillaries; neurochaetae thicker, sometimes falcate. Branchiae sessile, 4 pairs, distal branchiae thicker, often shorter, proximal branchiae thinner, often longer, sometimes basally lamellate. Gonopodial papillae present in chaetiger 4 or 5, or a series of paired ventrolateral gonopores along some anterior chaetigers.</p></tp:treatment-sec><tp:treatment-sec sec-type="Remarks"><title>Remarks.</title><p><xref ref-type="bibr" rid="B25">Haase (1915)</xref> proposed <italic><tp:taxon-name>Diplocirrus</tp:taxon-name></italic> for those species formerly included in <italic><tp:taxon-name>Stylarioides</tp:taxon-name></italic> having two different sizes of branchiae, and multiarticulated capillaries only. Some species currently included in the genus had been previously described in either <italic><tp:taxon-name>Trophonia</tp:taxon-name></italic> or <italic><tp:taxon-name>Stylarioides</tp:taxon-name></italic>. However, as an independent genus, it differs by having two different sizes of branchiae, and all chaetae are multiarticulated capillaries.</p><p><xref ref-type="bibr" rid="B59">Webster and Benedict (1887:</xref>730) proposed <italic><tp:taxon-name>Zorus</tp:taxon-name></italic>, with <italic><tp:taxon-name>Zorus sarsi</tp:taxon-name></italic> as the type and only species. They indicated that it had a body anteriorly swollen, becoming thinner posteriorly, only with capillary chaetae, and stated that branchiae and palps arise from an eversible stalk but gave no details on the size relationship of branchiae. <xref ref-type="bibr" rid="B29">Hartman (1961</xref>:122) regarded <italic><tp:taxon-name>Zorus</tp:taxon-name></italic> as a junior synonym of <italic><tp:taxon-name>Piromis</tp:taxon-name></italic> Kinberg, 1867. However, because of the body form and chaetal features, it rather resembles <italic><tp:taxon-name>Diplocirrus</tp:taxon-name></italic>, because<!--PageBreak--> <italic><tp:taxon-name>Piromis</tp:taxon-name></italic> has few papillae arranged in longitudinal rows and sometimes bifid neurohooks, which were not found in <italic><tp:taxon-name>Zorus</tp:taxon-name></italic>. <xref ref-type="bibr" rid="B58">Webster (1879</xref>:46) had already stated the differences among capillary chaetae and ventral hooks when he described another flabelligerid; so, there is no room for any such confusion. The only illustration provided by <xref ref-type="bibr" rid="B59">Webster and Benedict (1887</xref>, Pl. 5, Fig. 67), shows a cross section of a middle segment with very long chaetae, and long papillae. These features resemble <italic><tp:taxon-name>Diplocirrus hirsutus</tp:taxon-name></italic> (Hansen, 1879), which is comm in the Bay of Fundi (<xref ref-type="bibr" rid="B1">Appy et al. 1980</xref>:32). However, because there is no type material, the generic definition did not include a size relationship of branchial filaments, and the description and illustration lack critical information, <italic><tp:taxon-name>Zorus sarsi</tp:taxon-name></italic> has been regarded as indeterminable (<xref ref-type="bibr" rid="B50">Salazar-Vallejo et al. 2008</xref>).</p><p>The record by <xref ref-type="bibr" rid="B37">Langerhans (1881</xref>:102–103, Figs. 14a–d) of <italic><tp:taxon-name>Brada inhabilis</tp:taxon-name></italic> apparently belongs to <italic><tp:taxon-name>Diplocirrus</tp:taxon-name></italic>, but the illustrations and characters are not clear enough to assign it to any species. The record of <italic><tp:taxon-name>Diplocirrus longisetosus</tp:taxon-name></italic> by <xref ref-type="bibr" rid="B45">Rullier (1964</xref>:1094) off Cameroon belongs in <italic><tp:taxon-name>Pycnoderma</tp:taxon-name></italic> <xref ref-type="bibr" rid="B24">Grube, 1877b</xref>, likewise <italic><tp:taxon-name>Diplocirrus erythroporus</tp:taxon-name></italic> Gallardo, 1968, includes <italic><tp:taxon-name>Diplocirrus glaucus orientalis</tp:taxon-name></italic> Gibbs, 1971 (:181, no figures; orange globular papillae below each neuropodium in chaetigers 4–14(16)), and might also include the Indian Ocean record of <italic><tp:taxon-name>Diplocirrus glaucus</tp:taxon-name></italic> by <xref ref-type="bibr" rid="B16">Fauvel (1932</xref>:186–187, <xref ref-type="bibr" rid="B19">Fauvel 1953</xref>:353, Fig. 184a–d).</p><p>As stated above, <italic><tp:taxon-name>Diplocirrus capensis</tp:taxon-name></italic> Day (1961:509, Fig. 9a–f, South Africa), was described as lacking cephalic cage, with branchiae of a single kind, and with distally hooked neurochaetae (against generic diagnosis, <italic>cf</italic> Fauvel, Støp-Bowitz). The same different group might include <italic><tp:taxon-name>Diplocirrus</tp:taxon-name></italic> sp A <xref ref-type="bibr" rid="B41">Milligan (1984)</xref>. The records of the former, originally described from Southern Africa (<xref ref-type="bibr" rid="B6">Day 1967</xref>:666, Figs. 32.4e–j; <xref ref-type="bibr" rid="B12">Fauchald 1972</xref>:4120), for North Carolina (<xref ref-type="bibr" rid="B7">Day 1973</xref>:105–107), and the Gulf of Mexico (<xref ref-type="bibr" rid="B41">Milligan 1984</xref>:47.9–11, Figs. 47.5–6), require confirmation to define if they belong to the same species. As stated above, <xref ref-type="bibr" rid="B4">Darbyshire and Mackie (2009)</xref> have clarified the branchial features for <italic><tp:taxon-name>Diplocirrus capensis</tp:taxon-name></italic>, whereas the other records remain unsolved.</p><p>These differences prompted <xref ref-type="bibr" rid="B5">Day (1961</xref>:510), to propose a misfortunate redefinition of <italic><tp:taxon-name>Diplocirrus</tp:taxon-name></italic>, because the branchial features have been employed to establish it by Haase (1915:26, 194). Especially because the posterior row of branchiae are not just thicker than the anterior row filaments; rather, they tend to be closely packed, with each filament laterally fused forming a branchial wall. Further, the cirriform thinner branchiae are contractile, and if they were observed completely relaxed by Day, he might have had the impression that they were of about the same thickness. Later, Day (1973:106–107) modified the generic definition of <italic><tp:taxon-name>Diplocirrus</tp:taxon-name></italic> concluding that it would also include <italic><tp:taxon-name>Ilyphagus</tp:taxon-name></italic> Chamberlin, 1919. However, as stated above, this second emendation is problematic as well, because of marked differences in neurochaetae, because in the species of <italic><tp:taxon-name>Ilyphagus</tp:taxon-name></italic> neurochaetae are aristate neurospines whose handle is made of fused or anchylosed, short articles, and a hyaline fragile tip, whereas in <italic><tp:taxon-name>Diplocirrus</tp:taxon-name></italic> there are only multiarticulate, often falcate, neurochaetae.</p><p><italic><tp:taxon-name>Bradiella</tp:taxon-name></italic> <xref ref-type="bibr" rid="B46">Rullier (1965</xref>:190) was compared with <italic><tp:taxon-name>Diplocirrus</tp:taxon-name></italic> and <italic><tp:taxon-name>Brada</tp:taxon-name></italic> Stimpson, 1854. The branchial features were incompletely described (see below); it was regarded as different from these two genera because of the branchiae, and because it lacks gonopodial lobes. The potential differences between <italic><tp:taxon-name>Bradiella</tp:taxon-name></italic> and <italic><tp:taxon-name>Diplocirrus</tp:taxon-name></italic> would <!--PageBreak-->be that in <italic><tp:taxon-name>Bradiella</tp:taxon-name></italic> there are no gonopodial lobes in chaetigers 4–5, but gonopodial lobes have not been recorded in some <italic><tp:taxon-name>Diplocirrus</tp:taxon-name></italic> species at all. Further, the surface of branchial filaments is very complex in <italic><tp:taxon-name>Bradiella</tp:taxon-name></italic>, because it is provided with lamellate complex filaments, in contrast to the cirriform or tapering filaments which might barely have some ciliated bands, but some <italic><tp:taxon-name>Diplocirrus</tp:taxon-name></italic> species have a complex lamellar structure along the branchial filaments bases. <xref ref-type="bibr" rid="B51">Spies (1975)</xref> studied specimens from the type locality, Moreton Bay, Queensland, Australia, but overlooking the paper by <xref ref-type="bibr" rid="B46">Rullier (1965)</xref>, identified them as <italic><tp:taxon-name>Diplocirrus</tp:taxon-name></italic> cf. <italic>capensis</italic> Day, 1961. He noticed that the branchiae include eight filaments, not just two as stated by Rullier, with four cirriform and four lamellate filaments. Spies (1975, Pl. 6, Fig. 18) illustrated a (lateral) dorsal spoon-like branchia provided with a flat lateral lobe, and a series of independent branchial blades. Thus, because there are variations in the presence of gonopodial lobes and in the development of lamellar structures in branchial filaments, the only difference to separate the <italic><tp:taxon-name>Bradiella</tp:taxon-name></italic>-like species would be the presence of paired ventrolateral pores. However, because there is no other major difference in chaetal types, <italic><tp:taxon-name>Diplocirrus</tp:taxon-name></italic> and <italic><tp:taxon-name>Bradiella</tp:taxon-name></italic> are regarded as synonyms.</p><p>Because of the rediscovery of these peculiar branchial features, <xref ref-type="bibr" rid="B2">Buzhinskaja (1994)</xref> established <italic><tp:taxon-name>Diversibranchius</tp:taxon-name></italic>. However, she overlooked <xref ref-type="bibr" rid="B46">Rullier (1965)</xref> as well, and compared his specimens with <italic><tp:taxon-name>Diplocirrus</tp:taxon-name></italic>, stressing its resemblance with <italic><tp:taxon-name>Diplocirrus</tp:taxon-name></italic> cf. <italic>capensis</italic>. She found that branchiae were of two types, cirriform and prismatic, or cuneiform, provided with foliose projections, and illustrated that both have convoluted branchial lamellae giving the impression of a series of independent blades, as was illustrated by <xref ref-type="bibr" rid="B51">Spies (1975)</xref>. <italic><tp:taxon-name>Bradiella</tp:taxon-name></italic> and <italic><tp:taxon-name>Diversibranchius</tp:taxon-name></italic> Buzhinskaja, 1994 resemble each other by having two different types of branchiae, short to long body papillae, and multiarticulated neurohooks. These two genera are herein regarded as junior synonyms to <italic><tp:taxon-name>Diplocirrus</tp:taxon-name></italic>, such that the type species are redescribed, and transferred and newly combined into <italic><tp:taxon-name>Diplocirrus</tp:taxon-name></italic>.</p><p>As herein redefined, <italic><tp:taxon-name>Diplocirrus</tp:taxon-name></italic> includes, besides the type species from Scandinavia, <italic><tp:taxon-name>Diplocirrus branchiatus</tp:taxon-name></italic> (Rullier, 1965) comb. n. from Queensland, Australia, <italic><tp:taxon-name>Diplocirrus capensis</tp:taxon-name></italic> Day, 1961 from South Africa, <italic><tp:taxon-name>Diplocirrus erythroporus</tp:taxon-name></italic> Gallardo, 1968 from Vietnam, <italic><tp:taxon-name>Diplocirrus hirsutus</tp:taxon-name></italic> (Hansen, 1882) from Arctic and subarctic regions, <italic><tp:taxon-name>Diplocirrus incognitus</tp:taxon-name></italic> Darbyshire &amp; Mackie, 2009 from South Africa, <italic><tp:taxon-name>Diplocirrus kudenovi</tp:taxon-name></italic> sp. n. from off Western Mexico, <italic><tp:taxon-name>Diplocirrus longisetosus</tp:taxon-name></italic> (von Marenzeller, 1890) restricted to the Bering Sea, <italic><tp:taxon-name>Diplocirrus micans</tp:taxon-name></italic> Fauchald, 1972 from deep water off Oregon and Western Mexico, <italic><tp:taxon-name>Diplocirrus nicolaji</tp:taxon-name></italic> (Buzhinskaja, 1994) comb. n. from the Japan Sea, <italic><tp:taxon-name>Diplocirrus normani</tp:taxon-name></italic> (McIntosh, 1908) comb. n. reinst., from Scandinavia, <italic><tp:taxon-name>Diplocirrus octobranchus</tp:taxon-name></italic> (Hartman, 1965) from off New England, and <italic><tp:taxon-name>Diplocirrus stopbowitzi</tp:taxon-name></italic> Dabryshire &amp; Mackie, 2009, from the Irish Sea.</p><p>Two of these species (<italic><tp:taxon-name>Diplocirrus incognitus</tp:taxon-name></italic> and <italic><tp:taxon-name>Diplocirrus stopbowitzi</tp:taxon-name></italic>), have been recently described and only their diagnosis and illustrations are included. On the other hand, three other currently undescribed species are informally characterized but not all have been included in the key because the quality of the materials; one is from Morocco, another one from off Sri Lanka, and the other from Antarctica. The species can be separated using several morphological features as stated below.<!--PageBreak--></p></tp:treatment-sec><tp:treatment-sec sec-type="Key to species of Diplocirrus Haase, 1915"><title>Key to species of <italic><tp:taxon-name>Diplocirrus</tp:taxon-name></italic> Haase, 1915</title><table-wrap content-type="key" position="float" orientation="portrait"><table><tbody><tr><td rowspan="1" colspan="1">1</td><td rowspan="1" colspan="1">Body papillae abundant</td><td rowspan="1" colspan="1">2</td></tr><tr><td rowspan="1" colspan="1">–</td><td rowspan="1" colspan="1">Body papillae scarce, long, tunic looks bare</td><td rowspan="1" colspan="1"><italic><tp:taxon-name>Diplocirrus</tp:taxon-name></italic> sp. n. Sri Lanka</td></tr><tr><td rowspan="1" colspan="1">2 (1)</td><td rowspan="1" colspan="1">Body papillae short, giving a velvety outlook</td><td rowspan="1" colspan="1">3</td></tr><tr><td rowspan="1" colspan="1">–</td><td rowspan="1" colspan="1">Body papillae long, giving a hirsute outlook</td><td rowspan="1" colspan="1">11</td></tr><tr><td rowspan="1" colspan="1">3 (2)</td><td rowspan="1" colspan="1">Body without sand particles</td><td rowspan="1" colspan="1">4</td></tr><tr><td rowspan="1" colspan="1">–</td><td rowspan="1" colspan="1">Body with sand particles</td><td rowspan="1" colspan="1">9</td></tr><tr><td rowspan="1" colspan="1">4 (3)</td><td rowspan="1" colspan="1">Ventrolateral gonopores present in some anterior chaetigers</td><td rowspan="1" colspan="1">5</td></tr><tr><td rowspan="1" colspan="1">–</td><td rowspan="1" colspan="1">Ventrolateral gonopores absent</td><td rowspan="1" colspan="1">7</td></tr><tr><td rowspan="1" colspan="1">5 (4)</td><td rowspan="1" colspan="1">First chaetiger with long chaetae, about half as long as body width; caruncle posteriorly expanded</td><td rowspan="1" colspan="1"><italic><tp:taxon-name>Diplocirrus erythroporus</tp:taxon-name></italic> Gallardo, 1968</td></tr><tr><td rowspan="1" colspan="1">–</td><td rowspan="1" colspan="1">Anterior end with short chaetae, about 1/3–1/5 as long as body width; caruncle posteriorly tapering</td><td rowspan="1" colspan="1">6</td></tr><tr><td rowspan="1" colspan="1">6 (5)</td><td rowspan="1" colspan="1">Median chaetigers with neurochaetae tapering, 22–25 articles, and tip delicately falcate; cirriform branchiae with basal ¼–1/5 with lamella</td><td rowspan="1" colspan="1"><italic><tp:taxon-name>Diplocirrus branchiatus</tp:taxon-name></italic> (Rullier, 1965), comb. n.</td></tr><tr><td rowspan="1" colspan="1">–</td><td rowspan="1" colspan="1">Median chaetigers with neurochaetae barely tapering, 8–11 articles, and tip markedly falcate; cirriform branchiae with basal 1/3–1/2 with lamella</td><td rowspan="1" colspan="1"><italic><tp:taxon-name>Diplocirrus nicolaji</tp:taxon-name></italic> (Buzhinskaja, 1994), comb. n.</td></tr><tr><td rowspan="1" colspan="1">7 (4)</td><td rowspan="1" colspan="1">Papillae digitate, longer than wide, often swollen basally; median chaetigers with 5–6 notochaetae and 4–5 neurochaetae</td><td rowspan="1" colspan="1"><italic><tp:taxon-name>Diplocirrus capensis</tp:taxon-name></italic> Day, 1961</td></tr><tr><td rowspan="1" colspan="1">–</td><td rowspan="1" colspan="1">Papillae hemispherical, about as long as wide</td><td rowspan="1" colspan="1">8</td></tr><tr><td rowspan="1" colspan="1">8 (7)</td><td rowspan="1" colspan="1">Median chaetigers with 5–6 neurochaetae, smaller than notochaetae, with articles 2.0–2.5 times longer than wide</td><td rowspan="1" colspan="1"><italic><tp:taxon-name>Diplocirrus kudenovi</tp:taxon-name></italic> sp. n.</td></tr><tr><td rowspan="1" colspan="1">–</td><td rowspan="1" colspan="1">Median chaetigers with 2–3 neurochaetae, about as long as notochaetae, with articles 7–8 times longer than wide</td><td rowspan="1" colspan="1"><italic><tp:taxon-name>Diplocirrus stopbowitzi</tp:taxon-name></italic> Darbyshire &amp; Mackie, 2009</td></tr><tr><td rowspan="1" colspan="1">9 (3)</td><td rowspan="1" colspan="1">Anterior chaetigers swollen, much wider than following ones; sediment particles scattered</td><td rowspan="1" colspan="1">10</td></tr><tr><td rowspan="1" colspan="1">–</td><td rowspan="1" colspan="1">Anterior chaetigers barely wider than following ones; sediment grains abundant, forming a thin crust</td><td rowspan="1" colspan="1"><italic><tp:taxon-name>Diplocirrus</tp:taxon-name></italic> sp. n. Morocco</td></tr><tr><td rowspan="1" colspan="1">10 (9)</td><td rowspan="1" colspan="1">Lateral papillae 1/5–1/10 as long as longest notochaetae; median chaetigers notochaetae with basal articles poorly defined</td><td rowspan="1" colspan="1"><italic><tp:taxon-name>Diplocirrus glaucus</tp:taxon-name></italic> (Malmgren, 1867)</td></tr><tr><td rowspan="1" colspan="1">–</td><td rowspan="1" colspan="1">Lateral papillae up to 1/3 as long as longest notochaetae; median chaetigers notochaetae with medium-sized articles basally</td><td rowspan="1" colspan="1"><italic><tp:taxon-name>Diplocirrus incognitus</tp:taxon-name></italic> Darbyshire &amp; Mackie, 2009</td></tr><tr><td rowspan="1" colspan="1">11 (2)</td><td rowspan="1" colspan="1">Body without sand particles</td><td rowspan="1" colspan="1">12</td></tr><tr><td rowspan="1" colspan="1">–</td><td rowspan="1" colspan="1">Body with sand particles; median chaetigers with 7–8 notochaetae per bundle; neurochaetae with long articles distally</td><td rowspan="1" colspan="1">15</td></tr><tr><td rowspan="1" colspan="1">12 (11)</td><td rowspan="1" colspan="1">Median chaetigers with notochaetae as long as body diameter; papillae very long, single; chaetiger 1 with 4–5 notochaetae (body often reddish)</td><td rowspan="1" colspan="1"><italic><tp:taxon-name>Diplocirrus hirsutus</tp:taxon-name></italic> (Hansen, 1882)<!--PageBreak--></td></tr><tr><td rowspan="1" colspan="1">–</td><td rowspan="1" colspan="1">Median chaetigers with notochaetae longer than body diameter</td><td rowspan="1" colspan="1">13</td></tr><tr><td rowspan="1" colspan="1">13 (12)</td><td rowspan="1" colspan="1">Median neurochaetae with distal articles barely longer than wide</td><td rowspan="1" colspan="1">14</td></tr><tr><td rowspan="1" colspan="1">–</td><td rowspan="1" colspan="1">Median neurochaetae with most articles 2–4 times longer than wide; no gonopodial lobes</td><td rowspan="1" colspan="1"><italic><tp:taxon-name>Diplocirrus micans</tp:taxon-name></italic> Fauchald, 1972</td></tr><tr><td rowspan="1" colspan="1">14 (13)</td><td rowspan="1" colspan="1">Gonopodial lobes dark (papillae core and tip blackish); body papillae thick, digitate (body often grayish)</td><td rowspan="1" colspan="1"><italic><tp:taxon-name>Diplocirrus normani</tp:taxon-name></italic> (McIntosh, 1908), comb. n., reinst.</td></tr><tr><td rowspan="1" colspan="1">–</td><td rowspan="1" colspan="1">Gonopodial lobes pale; body papillae thin, filiform (body often pale)</td><td rowspan="1" colspan="1"><italic><tp:taxon-name>Diplocirrus longisetosus</tp:taxon-name></italic> (von Marenzeller, 1890)</td></tr><tr><td rowspan="1" colspan="1">15 (11)</td><td rowspan="1" colspan="1">Sand particles restricted to the bases of papillae; neurochaetae with anchylosed region about one-fifth of chaetal length</td><td rowspan="1" colspan="1"><italic><tp:taxon-name>Diplocirrus octobranchus</tp:taxon-name></italic> (Hartman, 1965)</td></tr><tr><td rowspan="1" colspan="1">–</td><td rowspan="1" colspan="1">Sand particles fixed along the papillae; neurochaetae with anchylosed region 1/2–1/3 of chaetal length</td><td rowspan="1" colspan="1"><italic><tp:taxon-name>Diplocirrus</tp:taxon-name></italic> sp. n. Antarctica</td></tr></tbody></table></table-wrap></tp:treatment-sec><ref-list><ref id="B25"><mixed-citation xmlns:xlink="http://www.w3.org/1999/xlink" xlink:type="simple"><person-group><name name-style="western"><surname>Haase</surname><given-names>P</given-names></name></person-group> (<year>1915</year>)<article-title> Boreale und arktisch Chloraemiden.</article-title><source>Wissenschaftliche Meeresuntersuchungen der Kommission zur Wissenschaftlichen Untersuchung der Deutschen Meere, Neue Folge, Kiel</source><volume>17</volume>:<fpage>169</fpage>-<lpage>228</lpage>.</mixed-citation></ref><ref id="B6"><mixed-citation xmlns:xlink="http://www.w3.org/1999/xlink" xlink:type="simple"><person-group><name name-style="western"><surname>Day</surname><given-names>JH</given-names></name></person-group> (<year>1967</year>)<source> A Monograph on the Polychaeta of Southern Africa.</source><publisher-name>British Museum (Natural History) Publications 656: 38 +</publisher-name><publisher-loc>87</publisher-loc><lpage>8</lpage> pp.</mixed-citation></ref><ref id="B13"><mixed-citation xmlns:xlink="http://www.w3.org/1999/xlink" xlink:type="simple"><person-group><name name-style="western"><surname>Fauchald</surname><given-names>K</given-names></name></person-group> (<year>1977</year>)<article-title> The polychaete worms: Definitions and keys to the orders, families and genera.</article-title><source>Natural History Museum of Los Angeles County, Science Series</source><volume>28</volume>:<fpage>1</fpage>-<lpage>190</lpage>.</mixed-citation></ref><ref id="B4"><mixed-citation xmlns:xlink="http://www.w3.org/1999/xlink" xlink:type="simple"><person-group><name name-style="western"><surname>Darbyshire</surname><given-names>T</given-names></name><name name-style="western"><surname>Mackie</surname><given-names>ASY</given-names></name></person-group> (<year>2009</year>)<article-title> Two new species of <italic>Diplocirrus</italic> (Polychaeta: Flabelligeridae) from the southern Irish Sea and South Africa.</article-title><source>Zoosymposia</source><volume>2</volume>:<fpage>91</fpage>-<lpage>103</lpage>.</mixed-citation></ref><ref id="B3"><mixed-citation xmlns:xlink="http://www.w3.org/1999/xlink" xlink:type="simple"><person-group><name name-style="western"><surname>Chamberlin</surname><given-names>RV</given-names></name></person-group> (<year>1919</year>)<article-title> The Annelida Polychaeta of the <italic>Albatross</italic> Tropical Pacific Expedition, 1891–1905.</article-title><source>Memoirs of the Museum of Comparative Zoology, Harvard College</source><volume>48</volume>:<fpage>1</fpage>-<lpage>514</lpage>.</mixed-citation></ref><ref id="B46"><mixed-citation xmlns:xlink="http://www.w3.org/1999/xlink" xlink:type="simple"><person-group><name name-style="western"><surname>Rullier</surname><given-names>F</given-names></name></person-group> (<year>1965</year>)<article-title> Contribution à la faune des annélides polychètes de l’Australie.</article-title><source>University of Queensland Papers, Department of Zoology</source><volume>2</volume> (<issue>9</issue>):<fpage>163</fpage>-<lpage>201</lpage>.</mixed-citation></ref><ref id="B2"><mixed-citation xmlns:xlink="http://www.w3.org/1999/xlink" xlink:type="simple"><person-group><name name-style="western"><surname>Buzhinskaja</surname><given-names>GN</given-names></name></person-group> (<year>1994</year>(1993))<article-title>) <italic>Diversibranchius nicolaji</italic> gen. et sp. n. from the Sea of Japan with unique branchial structure (Polychaeta: Flabelligeridae).</article-title><source>Zoosystematica Rossica</source><volume>2</volume>:<fpage>229</fpage>-<lpage>231</lpage>.</mixed-citation></ref><ref id="B59"><mixed-citation xmlns:xlink="http://www.w3.org/1999/xlink" xlink:type="simple"><person-group><name name-style="western"><surname>Webster</surname><given-names>HE</given-names></name><name name-style="western"><surname>Benedict</surname><given-names>JE</given-names></name></person-group> (<year>1887</year>)<article-title> The Annelida Chaetopoda from Eastport, Maine.</article-title><source>Annual Report of the Commissioner of Fish and Fisheries</source><volume>1885</volume>:<fpage>707</fpage>-<lpage>758</lpage>.</mixed-citation></ref><ref id="B29"><mixed-citation xmlns:xlink="http://www.w3.org/1999/xlink" xlink:type="simple"><person-group><name name-style="western"><surname>Hartman</surname><given-names>O</given-names></name></person-group> (<year>1961</year>)<article-title> Polychaetous annelids from California.</article-title><source>Allan Hancock Pacific Expeditions</source><volume>25</volume>:<fpage>1</fpage>-<lpage>226</lpage>.</mixed-citation></ref><ref id="B58"><mixed-citation xmlns:xlink="http://www.w3.org/1999/xlink" xlink:type="simple"><person-group><name name-style="western"><surname>Webster</surname><given-names>HE</given-names></name></person-group> (<year>1879</year>)<article-title> On the Annelida Chaetopoda of the Virginian Coast.</article-title><source>Transactions of the Albany Institute</source><volume>9</volume>:<fpage>202</fpage>-<lpage>269</lpage>.</mixed-citation></ref><ref id="B1"><mixed-citation xmlns:xlink="http://www.w3.org/1999/xlink" xlink:type="simple"><person-group><name name-style="western"><surname>Appy</surname><given-names>TD</given-names></name><name name-style="western"><surname>Linkletter</surname><given-names>LE</given-names></name><name name-style="western"><surname>Dadswell</surname><given-names>MJ</given-names></name></person-group> (<year>1980</year>)<source> Annelida: Polychaeta. In: A Guide to the Marine Flora and Fauna of the Bay of Fundi. Canada, Fisheries and Marine Service, Technical Report 920: vi + 124 pp.</source></mixed-citation></ref><ref id="B50"><mixed-citation xmlns:xlink="http://www.w3.org/1999/xlink" xlink:type="simple"><person-group><name name-style="western"><surname>Salazar-Vallejo</surname><given-names>SI</given-names></name><name name-style="western"><surname>Carrera-Parra</surname><given-names>LF</given-names></name><name name-style="western"><surname>Fauchald</surname><given-names>K</given-names></name></person-group> (<year>2008</year>)<article-title> Phylogenetic affinities of the Flabelligeridae (Annelida, Polychaeta).</article-title><source>Journal of Systematic Zoology and Evolutionary Research</source><volume>46</volume>:<fpage>203</fpage>-<lpage>215</lpage>. doi: <ext-link ext-link-type="uri" xlink:href="http://dx.doi.org/10.1111/j.1439-0469.2008.00464.x" xlink:type="simple">10.1111/j.1439-0469.2008.00464.x</ext-link></mixed-citation></ref><ref id="B37"><mixed-citation xmlns:xlink="http://www.w3.org/1999/xlink" xlink:type="simple"><person-group><name name-style="western"><surname>Langerhans</surname><given-names>P</given-names></name></person-group> (<year>1881</year>)<article-title> Die Wurmfauna von Madeira, 3.</article-title><source>Zeitschrift für wissenschaftliche Zoologie</source><volume>34</volume>:<fpage>87</fpage>-<lpage>143</lpage>.</mixed-citation></ref><ref id="B45"><mixed-citation xmlns:xlink="http://www.w3.org/1999/xlink" xlink:type="simple"><person-group><name name-style="western"><surname>Rullier</surname><given-names>F</given-names></name></person-group> (<year>1964</year>)<article-title> Contribution à la faune des annélides polychaètes du Cameroun.</article-title><source>Bulletin de l’Institut Français d’Afrique Noire, A,</source><volume>36</volume> (<issue>4</issue>):<fpage>1071</fpage>-<lpage>1102</lpage>.</mixed-citation></ref><ref id="B24"><mixed-citation xmlns:xlink="http://www.w3.org/1999/xlink" xlink:type="simple"><person-group><name name-style="western"><surname>Grube</surname><given-names>AE</given-names></name></person-group> (<year>1877b</year>)<article-title> Annelidenausbeute von S.M.S. Gazelle.</article-title><source>Monatsbericht der Königlich Preussischen Akademie der Wissenschafen zu Berlin</source><volume>1877</volume>:<fpage>507</fpage>-<lpage>554</lpage>.</mixed-citation></ref><ref id="B16"><mixed-citation xmlns:xlink="http://www.w3.org/1999/xlink" xlink:type="simple"><person-group><name name-style="western"><surname>Fauvel</surname><given-names>P</given-names></name></person-group> (<year>1932</year>)<article-title> Annelida Polychaeta of the Indian Museum, Calcutta.</article-title><source>Memoirs of the Indian Museum, Calcutta</source><volume>12</volume>:<fpage>1</fpage>-<lpage>262</lpage>.</mixed-citation></ref><ref id="B19"><mixed-citation xmlns:xlink="http://www.w3.org/1999/xlink" xlink:type="simple"><person-group><name name-style="western"><surname>Fauvel</surname><given-names>P</given-names></name></person-group> (<year>1953</year>)<source> The Fauna of India including Pakistan, Ceylon, Burma and Malaya. Annelida Polychaeta. Indian Press, Allahabad, 12 + 507.</source><!--PageBreak--></mixed-citation></ref><ref id="B41"><mixed-citation xmlns:xlink="http://www.w3.org/1999/xlink" xlink:type="simple"><person-group><name name-style="western"><surname>Milligan</surname><given-names>MR</given-names></name></person-group> (<year>1984</year>)<source> Family Flabelligeridae Saint Joseph, 1894; pp 47.1–47.20 In: Uebelacker JM, Johnson PG (Eds) Taxonomic Guide to the Polychaetes of the Northern Gulf of Mexico. Barry A. Vittor, Mobile, 7 vols.</source></mixed-citation></ref><ref id="B12"><mixed-citation xmlns:xlink="http://www.w3.org/1999/xlink" xlink:type="simple"><person-group><name name-style="western"><surname>Fauchald</surname><given-names>K</given-names></name></person-group> (<year>1972</year>)<article-title> Benthic polychaetous annelids from deep waters off Western Mexico and adjacent areas in the Eastern Pacific Ocean.</article-title><source>Allan Hancock Monographs in Marine Biology</source><volume>7</volume>:<fpage>1</fpage>-<lpage>575</lpage>.</mixed-citation></ref><ref id="B7"><mixed-citation xmlns:xlink="http://www.w3.org/1999/xlink" xlink:type="simple"><person-group><name name-style="western"><surname>Day</surname><given-names>JH</given-names></name></person-group> (<year>1973</year>)<article-title> New Polychaeta from Beaufort, with a key to all species recorded from North Carolina.</article-title><source>National Oceanographic and Atmospheric Administration, Technical Report of the National Marine Fisheries Service, Circular</source><volume>375</volume>:<fpage>1</fpage>-<lpage>153</lpage>.</mixed-citation></ref><ref id="B5"><mixed-citation xmlns:xlink="http://www.w3.org/1999/xlink" xlink:type="simple"><person-group><name name-style="western"><surname>Day</surname><given-names>JH</given-names></name></person-group> (<year>1961</year>)<article-title> The Polychaeta Fauna of Sout Africa, 6. Sedentary species dredged off Cape coast with a few new records from the shore.</article-title><source>Zoological Journal of the Linnean Society, London</source><volume>44</volume>:<fpage>463</fpage>-<lpage>560</lpage>. doi: <ext-link ext-link-type="uri" xlink:href="http://dx.doi.org/10.1111/j.1096-3642.1961.tb01623.x" xlink:type="simple">10.1111/j.1096-3642.1961.tb01623.x</ext-link></mixed-citation></ref><ref id="B51"><mixed-citation xmlns:xlink="http://www.w3.org/1999/xlink" xlink:type="simple"><person-group><name name-style="western"><surname>Spies</surname><given-names>RB</given-names></name></person-group> (<year>1975</year>)<article-title> Structure and function of the head in flabelligerid polychaetes.</article-title><source>Journal of Morphology</source><volume>147</volume>:<fpage>187</fpage>-<lpage>208</lpage>. doi: <ext-link ext-link-type="uri" xlink:href="http://dx.doi.org/10.1002/jmor.1051470206" xlink:type="simple">10.1002/jmor.1051470206</ext-link></mixed-citation></ref></ref-list></tp:taxon-treatment>
