# Supplementary material for: Revision of Diplocirrus Haase, 1915, including Bradiella Rullier, 1965, and Diversibranchius Buzhinskaja, 1993 (Polychaeta, Flabelligeridae)
Source: Zookeys. 2011 Jun 15;(106):1–45. doi: 10.3897/zookeys.106.795 (PMC3119319; doi:10.3897/zookeys.106.795)
Supplement: XML Treatment for Diplocirrus glaucus [file zookeys.106.795-treatment2.xml]

<!DOCTYPE tp:taxon-treatment
  PUBLIC "-//TaxonX//DTD Taxonomic Treatment Publishing DTD v0 20100105//EN" "tax-treatment-NSO.dtd">
<tp:taxon-treatment xmlns:tp="http://www.plazi.org/taxpub"><tp:treatment-meta><mixed-citation publication-type="journal"><person-group><name><surname>Salazar-Vallejo</surname><given-names>Sergio I.</given-names></name><name><surname>Buzhinskaja</surname><given-names>Galina</given-names></name></person-group><article-title>Revision of 
                    <italic>Diplocirrus</italic> Haase, 1915, including 
                    <italic>Bradiella</italic> Rullier, 1965, and 
                    <italic>Diversibranchius</italic> Buzhinskaja, 1993 (Polychaeta, Flabelligeridae)
                </article-title><source>Zookeys</source><day>15</day><month>6</month><year>2011</year><volume>2011</volume><issue>106</issue><fpage>1</fpage><lpage>45</lpage><pub-id pub-id-type="doi">10.3897/zookeys.106.795</pub-id></mixed-citation></tp:treatment-meta><tp:nomenclature><tp:taxon-name>
                        <tp:taxon-name-part taxon-name-part-type="genus">Diplocirrus</tp:taxon-name-part>
                        <tp:taxon-name-part taxon-name-part-type="species">glaucus</tp:taxon-name-part>
                        <object-id xmlns:xlink="http://www.w3.org/1999/xlink" xlink:type="simple">http://species-id.net/wiki/Diplocirrus_glaucus</object-id>
                    </tp:taxon-name><tp:taxon-authority>(Malmgren, 1867)</tp:taxon-authority><xref ref-type="fig" rid="F1">Fig. 1</xref><tp:nomenclature-citation-list><tp:nomenclature-citation><tp:taxon-name>Trophonia glauca</tp:taxon-name><comment><xref ref-type="bibr" rid="B38">Malmgren 1867</xref>:192, Pl. 14, Fig. 78; <xref ref-type="bibr" rid="B40">McIntosh 1915</xref>:96–98, Pl. 96, Fig. 2, Pl. 104, Fig. 9 (syn.; simult. <xref ref-type="bibr" rid="B25">Haase 1915</xref>; his references stop in 1914).</comment></tp:nomenclature-citation><tp:nomenclature-citation><tp:taxon-name>Diplocirrus glaucus</tp:taxon-name><comment>: <xref ref-type="bibr" rid="B25">Haase 1915</xref>:195–197, Textfigs. 3–5 (comb. n.); <xref ref-type="bibr" rid="B15">Fauvel 1927</xref>:120–121, Figs. 43a–d; <xref ref-type="bibr" rid="B43">Rioja-LoBianco 1931</xref>:98–100, Pl. 30; <xref ref-type="bibr" rid="B52">Støp-Bowitz 1948a</xref>:25–28, Fig. 6a–c; <xref ref-type="bibr" rid="B32">Hartmann-Schröder 1971</xref>:374–376, Fig. 132; <xref ref-type="bibr" rid="B33">Hartmann-Schröder 1996</xref>:416–417, Fig. 202; <xref ref-type="bibr" rid="B36">Jirkov and Philippova 2001</xref>:358–359, Figs. 1–3; <xref ref-type="bibr" rid="B4">Darbyshire and Mackie 2009</xref>:97, Table 1.</comment></tp:nomenclature-citation><tp:nomenclature-citation><tp:taxon-name>Stylarioides flabellata</tp:taxon-name><comment>: <xref ref-type="bibr" rid="B18">Fauvel 1946</xref>:401 (<italic>non</italic> Sars, 1871).</comment></tp:nomenclature-citation></tp:nomenclature-citation-list></tp:nomenclature><tp:treatment-sec sec-type="Type material"><title>Type material.</title><p><bold>Norway.</bold> Probably lost.</p></tp:treatment-sec><tp:treatment-sec sec-type="Additional material"><title>Additional material.</title><p><bold>Norway.</bold> One specimen (MNHN-A183), broken in two, without posterior end, anterior end exposed, appendices lost, Solsvick, no further data. Many specimens , Hardangerfjorden (<named-content xmlns:xlink="http://www.w3.org/1999/xlink" content-type="dwc:verbatimCoordinates" xlink:type="simple">60°10'00"N, 06°00'00"E</named-content>) separated as follows: 14 anterior fragments (LACM-AHF 2620), Stat. Z20, 7 Jun. 1957, 25–16 m (up to 36 chaetigers, all with multiarticulated neurohooks; in posterior chaetigers with over 10 long articles). Two posteriorly incomplete specimens (LACM-AHF 2622), Stat. Z21, 88–78 m, 7 Jun. 1957. A mature female and a posterior fragment (LACM-AHF 2624), Stat. Z35, 98–104 m, 22 Sep. 1958 (oocytes about 125 µm). Anterior fragment, Stat. Z67, 102 m, 18 Oct. 1958. Seven specimens (LACM-AHF 2683), apparently fixed in alcohol, Stat. Z71, 102–78 m, 20 Oct. 1958 (used for details of branchiae; up to 27 chaetigers, all with multiarticulated neurohooks with articles medium-sized). Two specimens (LACM-AHF 2627), Stat. 121, 66–87 m, 15 Nov. 1958 (used for description). <bold>Faroe Islands.</bold> One specimen (MNHN-A183), anterior fragment, dige<!--PageBreak-->stive system mostly expulsed from the body, most chaetae broken, RV Pourquoi-Pas? Expedition, off Klaksvik (<named-content xmlns:xlink="http://www.w3.org/1999/xlink" content-type="dwc:verbatimCoordinates" xlink:type="simple">62°13'26"N, 06°34'43"W</named-content>), 8–15 m, 30 Jul. 1929. <bold>Sweden.</bold> Many specimens, Tjarno (<named-content xmlns:xlink="http://www.w3.org/1999/xlink" content-type="dwc:verbatimCoordinates" xlink:type="simple">58.52°N, 11.10°E</named-content>) and surroundings, Apr. 2002, L. H. Harris, coll., including: One specimen (LACM-AHF 2684) complete, light dark (24 mm long, 2 mm wide, cephalic cage 1,8 mm long, 44 chaetigers; gonad lobes in chaetigers 5 and 6). One anterior fragment (LACM-AHF 2685) with anterior end exposed (used to describe the palp bases and lips). <bold>Russia.</bold> One specimen (ECOSUR), White Sea, 60 m, 28 Jun. 1998, A. Filippova, coll. (7 mm long, 0.8 mm wide, cephalic cage 2 mm long, 21 chaetigers; papillae short, capitate). <bold>Denmark.</bold> Four specimens (USNM-332), damaged, donated by C. Lütken, id. by M. Pettibone (Most chaetae broken; slide with median and posterior chaetiger, median one is only the chaetae. Zero to one chaetae in cephalic cage. Notochaetae very thin, neurochaetae thicker, tips falcate). <bold>Germany.</bold> Two specimens (USNM-175143), North Sea, German Bight, Senckenberg Stat. 24ku, 49.2 m, 12 Aug. 1990, M. Boggemann id.</p></tp:treatment-sec><tp:treatment-sec sec-type="Description"><title>Description.</title><p>Largest specimens (LACM-AHF 2627) pale (some specimens Stat. Z71 with rusty pigmentation in chaetigers 1–3), posteriorly incomplete. Body soft, whitish (<xref ref-type="fig" rid="F1">Fig. 1A, C</xref>), cylindrical, anteriorly swollen, posteriorly tapered; 17–20 mm long, 2–3 mm wide, cephalic cage 2 mm long, 23–27 chaetigers. Tunic with a thin <!--PageBreak-->layer of fine sediment grains, papillated. Papillae short, capitate or club-shaped, arranged in 10–12 irregular rows per segment, longer in chaetal lobes, even longer in posterior chaetigers.</p><p>Cephalic hood exposed in one specimen (<xref ref-type="fig" rid="F1">Fig. 1C</xref>, LACM-AHF, Stat. 221), almost transparent, smooth. Prostomium low cone (LACM-AHF LH2-514); eyes not seen. Caruncle poorly developed, not reaching the posterior margin of branchial plate, lateral ridges low, median keel not projected (<xref ref-type="fig" rid="F1">Fig  1E</xref>). Palps long, thick; palp keels rounded, reduced. Lateral lips larger, thick, dorsal lip smaller, rhomboid, ventral lip reduced, rounded. Branchiae (LACM-AHF, Stat. Z71) of two different types; posterior branchiae thicker, prismatic, laterally fused to adjacent filaments (<xref ref-type="fig" rid="F1">Fig. 1B</xref>), arranged in a continuous line; anterior branchiae cirriform, slightly longer than posterior branchiae, arranged as two lateral pairs, some with a basal thickening or reinforcement, occupying about 1/6–1/7 of branchial length (<xref ref-type="fig" rid="F1">Fig. 1D</xref>). Palps longer than anterior branchiae. Nephridial lobes, two pairs, placed between posterior and anterior branchiae, each short, rounded (taking methyl-green stain).</p><p>Cephalic cage chaetae as long as, or slightly longer than body width. Only notochaetae of chaetiger 1 involved in the cephalic cage, chaetae directed dorsally. Chaetae arranged in a short transverse line; 2–3 notochaetae per ramus. Anterior dorsal margin of first chaetiger papillated, papillae similar to those along the body. Chaetiger 1 short, chaetigers 2–3 longer. Post-cephalic cage chaetigers not elongated, progressively widening to chaetigers 7–8, and then tapering posteriorly. Neurohooks start in chaetiger 1. Gonopodial lobes not seen (other specimens with low, blackish, rounded spots in chaetigers 5–6).</p><p>Parapodia reduced, chaetae emerge from the body wall. Parapodia lateral; median neuropodia ventrolateral. Notopodia (<xref ref-type="fig" rid="F1">Fig. 1F</xref>) and neuropodia with slightly elongated papillae in chaetal lobes. Median notochaetae arranged in a short transverse line, as long as about 1/3 body width, 7–8 per bundle; all notochaetae multiarticulated capillaries, articles medium-sized basally, slightly long medially and distally. All neurochaetae multiarticulated hooks with short articles basally, becoming longer medially, tip falcate, smooth (<xref ref-type="fig" rid="F1">Fig. 1G</xref>); median neurochaetae arranged in a transverse line, 4–5 per bundle.</p><p>Posterior end tapering, blunt (LACM-AHF-LH-2-522); pygidium with anus dorsoterminal, without anal cirri. A mature female with oocytes, each about 125 µm.</p><fig id="F1" position="float" orientation="portrait"><label>Figure 1.</label><caption><p><italic><tp:taxon-name>Diplocirrus glaucus</tp:taxon-name></italic> (Malmgren, 1867). Non-type specimens (LACM-AHF 2683), Norway <bold>A</bold> anterior end, dorsal view, head exposed <bold>B</bold> same, close-up of branchiae showing longitudinal striae <bold>C</bold> another specimen (221), head exposed, anterior end, lateral view <bold>D</bold> same, cirriform branchiae with basal ridges <bold>E</bold> same, head, frontal view, branchiae and pals removed (BS: branchial scars, DL: dorsal lip, LL: lateral lip, NL: nephridial lobes, PS: palp scar), another specimen (LACM-AHF 2627) <bold>F</bold> chaetiger 24, basal, medial and distal notochaetal regions <bold>G</bold> same, basal, medial and distal neurochaetal regions.</p></caption><graphic xmlns:xlink="http://www.w3.org/1999/xlink" xlink:href="ZooKeys-106-001-g001.jpg" position="float" orientation="portrait" xlink:type="simple"/></fig></tp:treatment-sec><tp:treatment-sec sec-type="Remarks"><title>Remarks.</title><p><italic><tp:taxon-name>Diplocirrus glaucus</tp:taxon-name></italic> (Malmgren, 1867) is closely allied to <italic><tp:taxon-name>Diplocirrus incognitus</tp:taxon-name></italic> Darbyshire &amp; Mackie, 2009 because both have swollen anterior chaetigers and some sediment particles scattered over the body. They differ in the relative size of lateral papillae and notochaetal articulation; thus, <italic><tp:taxon-name>Diplocirrus glaucus</tp:taxon-name></italic> has smaller papillae (up to one-fifth notochaetal length), and poorly defined basal articles in notochaetae, whereas <italic><tp:taxon-name>Diplocirrus incognitus</tp:taxon-name></italic> has longer papillae (up to one-third notochaetal length) and medium-sized basal articles in notochaetae.</p><p>The original description (<xref ref-type="bibr" rid="B38">Malmgren 1867</xref>) indicated that the color was variable from bluish-gray to greenish or pale, but the number of chaetae in chaetiger 1 was stated as about 3, which has been used to separate it from similar species. The species<!--PageBreak--> was originally described from Bahusiae (<xref ref-type="bibr" rid="B38">Malmgren 1867</xref>:192), corresponding with the current Bohuslan (<named-content xmlns:xlink="http://www.w3.org/1999/xlink" content-type="dwc:verbatimCoordinates" xlink:type="simple">58.88° N, 10.51° E</named-content>), where the Tjarno Marine Biological Station is, and where some of the specimens used for this description were collected.</p></tp:treatment-sec><tp:treatment-sec sec-type="Distribution"><title>Distribution.</title><p>Northeastern Atlantic Ocean, Russian Northwestern Antarctic seas, in shallow water.</p></tp:treatment-sec><ref-list><ref id="B38"><mixed-citation xmlns:xlink="http://www.w3.org/1999/xlink" xlink:type="simple"><person-group><name name-style="western"><surname>Malmgren</surname><given-names>AJ</given-names></name></person-group> (<year>1867</year>)<source> Annulata Polychaeta: Spetsbergiae, Groenlandiae, Islandiae et Scandinaviae. Hactenus Cognita. Kongelige Vetenskaps-Akademiens Förhandlingar 1867(4): 127–235, Pl. 2–15.</source></mixed-citation></ref><ref id="B40"><mixed-citation xmlns:xlink="http://www.w3.org/1999/xlink" xlink:type="simple"><person-group><name name-style="western"><surname>McIntosh</surname><given-names>WC</given-names></name></person-group> (<year>1915</year>)<source> A Monograph of the British Annelids, 3. Polychaeta: Opheliidae to Ammocharidae. Ray Society, London, 368 pp.</source></mixed-citation></ref><ref id="B25"><mixed-citation xmlns:xlink="http://www.w3.org/1999/xlink" xlink:type="simple"><person-group><name name-style="western"><surname>Haase</surname><given-names>P</given-names></name></person-group> (<year>1915</year>)<article-title> Boreale und arktisch Chloraemiden.</article-title><source>Wissenschaftliche Meeresuntersuchungen der Kommission zur Wissenschaftlichen Untersuchung der Deutschen Meere, Neue Folge, Kiel</source><volume>17</volume>:<fpage>169</fpage>-<lpage>228</lpage>.</mixed-citation></ref><ref id="B15"><mixed-citation xmlns:xlink="http://www.w3.org/1999/xlink" xlink:type="simple"><person-group><name name-style="western"><surname>Fauvel</surname><given-names>P</given-names></name></person-group> (<year>1927</year>)<article-title> Polychètes sédentaires &amp; addenda aux polychètes errantes.</article-title><source>Faune de France</source><volume>16</volume>:<fpage>1</fpage>-<lpage>494</lpage>.</mixed-citation></ref><ref id="B43"><mixed-citation xmlns:xlink="http://www.w3.org/1999/xlink" xlink:type="simple"><person-group><name name-style="western"><surname>Rioja-LoBianco</surname><given-names>E</given-names></name></person-group> (<year>1931</year>)<article-title> Estudio de los poliquetos de la península Ibérica.</article-title><source>Memorias de la Academia de Ciencias Físicas, Exactas y Naturales, Madrid</source><volume>2</volume>:<fpage>1</fpage>-<lpage>471</lpage>.</mixed-citation></ref><ref id="B52"><mixed-citation xmlns:xlink="http://www.w3.org/1999/xlink" xlink:type="simple"><person-group><name name-style="western"><surname>Støp-Bowitz</surname><given-names>C</given-names></name></person-group> (<year>1948a</year>)<article-title> Les Flabelligériens Norvégiens.</article-title><source>Bergens Museums Arbok</source><volume>1946</volume> (<issue>2</issue>):<fpage>1</fpage>-<lpage>59</lpage>.</mixed-citation></ref><ref id="B32"><mixed-citation xmlns:xlink="http://www.w3.org/1999/xlink" xlink:type="simple"><person-group><name name-style="western"><surname>Hartmann-Schröder</surname><given-names>G</given-names></name></person-group> (<year>1971</year>)<article-title> Annelida, Borstenwürmer, Polychaeta.</article-title><source>Die Tierwelt Deutschlands</source><volume>58</volume>:<fpage>1</fpage>-<lpage>594</lpage>.</mixed-citation></ref><ref id="B33"><mixed-citation xmlns:xlink="http://www.w3.org/1999/xlink" xlink:type="simple"><person-group><name name-style="western"><surname>Hartmann-Schröder</surname><given-names>G</given-names></name></person-group> (<year>1996</year>)<source> Annelida, Borstenwürmer, Polychaeta. Die Tierwelt Deutschlands 58, 2nd ed., Fischer, Jena, 645 pp.</source></mixed-citation></ref><ref id="B36"><mixed-citation xmlns:xlink="http://www.w3.org/1999/xlink" xlink:type="simple"><person-group><name name-style="western"><surname>Jirkov</surname><given-names>IA</given-names></name><name name-style="western"><surname>Filippova</surname><given-names>AV</given-names></name></person-group> (<year>2001</year>)<source> Flabelligeridae Saint-Joseph, 1894; pp 348–363 In<italic>:</italic> Polikhety Severnogo Ledovitogo Okeana. I.A. Jirkov. Yanus-K, Moskva, 632 pp.</source></mixed-citation></ref><ref id="B4"><mixed-citation xmlns:xlink="http://www.w3.org/1999/xlink" xlink:type="simple"><person-group><name name-style="western"><surname>Darbyshire</surname><given-names>T</given-names></name><name name-style="western"><surname>Mackie</surname><given-names>ASY</given-names></name></person-group> (<year>2009</year>)<article-title> Two new species of <italic>Diplocirrus</italic> (Polychaeta: Flabelligeridae) from the southern Irish Sea and South Africa.</article-title><source>Zoosymposia</source><volume>2</volume>:<fpage>91</fpage>-<lpage>103</lpage>.</mixed-citation></ref><ref id="B18"><mixed-citation xmlns:xlink="http://www.w3.org/1999/xlink" xlink:type="simple"><person-group><name name-style="western"><surname>Fauvel</surname><given-names>P</given-names></name></person-group> (<year>1946</year>)<source> Annélides polychètes des croisières du <italic>Pourquoi-Pas?</italic> Bulletin du Museum d’Histoire Naturelle, Paris, 2ème série 18: 397–403.</source></mixed-citation></ref></ref-list></tp:taxon-treatment>
