# Supplementary material for: Revision of Diplocirrus Haase, 1915, including Bradiella Rullier, 1965, and Diversibranchius Buzhinskaja, 1993 (Polychaeta, Flabelligeridae)
Source: Zookeys. 2011 Jun 15;(106):1–45. doi: 10.3897/zookeys.106.795 (PMC3119319; doi:10.3897/zookeys.106.795)
Supplement: XML Treatment for Diplocirrus erythroporus [file zookeys.106.795-treatment5.xml]

<!DOCTYPE tp:taxon-treatment
  PUBLIC "-//TaxonX//DTD Taxonomic Treatment Publishing DTD v0 20100105//EN" "tax-treatment-NSO.dtd">
<tp:taxon-treatment xmlns:tp="http://www.plazi.org/taxpub"><tp:treatment-meta><mixed-citation publication-type="journal"><person-group><name><surname>Salazar-Vallejo</surname><given-names>Sergio I.</given-names></name><name><surname>Buzhinskaja</surname><given-names>Galina</given-names></name></person-group><article-title>Revision of 
                    <italic>Diplocirrus</italic> Haase, 1915, including 
                    <italic>Bradiella</italic> Rullier, 1965, and 
                    <italic>Diversibranchius</italic> Buzhinskaja, 1993 (Polychaeta, Flabelligeridae)
                </article-title><source>Zookeys</source><day>15</day><month>6</month><year>2011</year><volume>2011</volume><issue>106</issue><fpage>1</fpage><lpage>45</lpage><pub-id pub-id-type="doi">10.3897/zookeys.106.795</pub-id></mixed-citation></tp:treatment-meta><tp:nomenclature><tp:taxon-name>
                        <tp:taxon-name-part taxon-name-part-type="genus">Diplocirrus</tp:taxon-name-part>
                        <tp:taxon-name-part taxon-name-part-type="species">erythroporus</tp:taxon-name-part>
                        <object-id xmlns:xlink="http://www.w3.org/1999/xlink" xlink:type="simple">http://species-id.net/wiki/Diplocirrus_erythroporus</object-id>
                    </tp:taxon-name><tp:taxon-authority>Gallardo, 1968</tp:taxon-authority><xref ref-type="fig" rid="F3">Fig. 3</xref><tp:nomenclature-citation-list><tp:nomenclature-citation><tp:taxon-name>Diplocirrus erythroporus</tp:taxon-name><comment><xref ref-type="bibr" rid="B20">Gallardo 1968</xref>:108, Pl. 49, Figs. 7–10; <xref ref-type="bibr" rid="B4">Darbyshire and Mackie 2009</xref>:97, Table 1.</comment></tp:nomenclature-citation><tp:nomenclature-citation><tp:taxon-name>Diplocirrus glaucus</tp:taxon-name><comment>: <xref ref-type="bibr" rid="B16">Fauvel 1932</xref>:186–187; <xref ref-type="bibr" rid="B19">Fauvel 1953</xref>:353, Fig. 184a–d (<italic>non</italic> Haase, 1915).</comment></tp:nomenclature-citation><tp:nomenclature-citation><tp:taxon-name>Diplocirrus glaucus orientalis</tp:taxon-name><comment><xref ref-type="bibr" rid="B21">Gibbs 1971</xref>:181, no figs.</comment></tp:nomenclature-citation></tp:nomenclature-citation-list></tp:nomenclature><tp:treatment-sec sec-type="Type material"><title>Type material.</title><p><bold>Viet Nam.</bold> Holotype (LACM-AHF 306), off Hon Mot Island (<named-content xmlns:xlink="http://www.w3.org/1999/xlink" content-type="dwc:verbatimCoordinates" xlink:type="simple">12°10'34"N, 109°16'11"E</named-content>), R.V. Mao Tien, Naga Expedition Stat. 113, 22 m, 10 Feb. 1960.</p></tp:treatment-sec><tp:treatment-sec sec-type="Additional material"><title>Additional material.</title><p><bold>Viet Nam.</bold> Two specimens (LACM-AHF 2606), Western side of Hon Lon Island (<named-content xmlns:xlink="http://www.w3.org/1999/xlink" content-type="dwc:verbatimCoordinates" xlink:type="simple">12°12'49"N, 109°14'22"E</named-content>), R.V. Mao Tien, Naga Expedition Stat. 323, 14 m, 4 Apr. 1960.<bold>Australia.</bold> Two specimens (NTM-18920), one complete, the other without anterior end, Stat. DW69A (<named-content xmlns:xlink="http://www.w3.org/1999/xlink" content-type="dwc:verbatimCoordinates" xlink:type="simple">12°32.28'S, 130°46.66'E</named-content>), Darwin Harbor, Australia, 3 m, 17 Mar. 1994, Marine Ecology Unit, coll. (complete: 34 mm long, 3 mm wide, cephalic cage 1.8 mm long, 64 chaetigers, gonopores in chaetigers 4–14). <bold>Yellow Sea.</bold> Anterior fragment (ZISP-10854), plus few chaetigers, Yellow Sea, R.V. Venus, no station data, Chzhan coll.; B. Wu id. as <italic><tp:taxon-name>Brada longicirrata</tp:taxon-name></italic> sp. n. It was 11 mm long, 2 mm wide, cephalic cage 1.5 mm long, 23 chaetigers; four large erect papillae on chaetigers 1–2, one per ramus (resembling a cirrus on each chaetal bundle and hence the name); dorsal ones rise behind the first chaetiger notochaetae whereas the ventral ones stem halfway between the neurochaetae of chaetigers 1 and 2; nephridial pores without pigmentation, in chaetigers 4–12.</p></tp:treatment-sec><tp:treatment-sec sec-type="Description"><title>Description.</title><p>Holotype an anterior fragment, soft, pale, with dispersed dark brown spots (<xref ref-type="fig" rid="F3">Fig. 3A</xref>). Body cylindrical, anteriorly swollen, posteriorly tapered; 19 mm long, 2.8 mm wide (by chaetiger 7), cephalic cage 0.9 mm long, 33 chaetigers. Tunic papillated, with fine sediment particles.</p><p>Cephalic hood exposed, paler than following segments, almost transparent, with smaller papillae; anterior margin papillated, papillae sparse (anterior end dissected in another specimen, LACM-AHF 2606). Prostomium low cone (<xref ref-type="fig" rid="F3">Fig. 3C</xref>); eyes not seen. Caruncle not seen. Palps pale; palp keels reduced. Branchiae of two types, distal row with filaments thick, cirriform; proximal branchiae in two lateral groups, filaments cirriform, thinner, with a thin distal part. Branchiae shorter than palps. Nephridial lobes rounded, low, brownish.<!--PageBreak--></p><p>Cephalic cage chaetae as long as 1/3 body width. Only chaetiger 1 involved in the cephalic cage, slightly displaced dorsally. Chaetae arranged in a short lateral line; 3–4 chaetae per ramus. Anterior dorsal margin of first chaetiger papillated, papillae similar to those along the body but with one pair of stiff, long notopodial papillae; posterior chaetigers without long papillae but slightly longer papillae restricted to chaetal lobes.</p><p>Chaetigers 1–3 of about the same length (NTM-18920 with chaetiger 2 very thin, chaetiger 3 much longer, almost without papillae). Post-cephalic cage chaetigers not elongated, but progressively widening reaching the widest dimension by chaetiger 7, and then posteriorly reduced. Chaetal transition from cephalic cage to body chaetae gradual; neurohooks start by chaetiger 10. No gonopodial lobes; orange-reddish, disk-shaped gonopores in chaetigers 4–12 (<xref ref-type="fig" rid="F3">Fig. 3B</xref>); in larger specimens along chaetigers 4–14.</p><p>Parapodia reduced, chaetae emerge from the body wall (<xref ref-type="fig" rid="F3">Fig. 3D, G</xref>). Parapodia lateral; median neuropodia ventrolateral. Notopodia and neuropodia with slightly longer papillae in chaetal lobes. Median notochaetae arranged in a tuft, oblique to body axis. Median notochaetae as long as ¼ body width, about 9 per bundle; all notochaetae multiarticulated capillaries, articles very short basally, longer medially, becoming medium-sized distally (<xref ref-type="fig" rid="F3">Fig. 3E</xref>). Neurochaetae multiarticulated capillaries resembling no<!--PageBreak-->tochaetae in chaetigers 1–9; from chaetiger 10, neurochaetae thicker, multiarticulated hooks with short articles basally, becoming long medially, distal article longest, falcate, smooth (<xref ref-type="fig" rid="F3">Fig. 3F</xref>). Median neurochaetae arranged in a transverse line, 4–5 per bundle.</p><p>Posterior end missing in holotype; non-type specimen (NTM-18920) with posterior end tapering to a blunt cone; pygidium with anus terminal, no anal cirri.</p><fig id="F3" position="float" orientation="portrait"><label>Figure 3.</label><caption><p><italic><tp:taxon-name>Diplocirrus erythrophorus</tp:taxon-name></italic> Gallardo, 1968. Holotype (LACM-AHF 11144) <bold>A</bold> dorsal view <bold>B</bold> same, anterior end, ventral view, showing the ventrolateral pores <bold>C</bold> non-type specimen (LACM-AHF 11147), head, frontal view, palps and branchiae removed <bold>D</bold> same, left parapodium, chaetiger 16 <bold>E</bold> same, close-up of notochaetae <bold>F</bold> same, neurochaetal tips <bold>G</bold> same, chaetiger 21, right parapodium.</p></caption><graphic xmlns:xlink="http://www.w3.org/1999/xlink" xlink:href="ZooKeys-106-001-g003.jpg" position="float" orientation="portrait" xlink:type="simple"/></fig></tp:treatment-sec><tp:treatment-sec sec-type="Remarks"><title>Remarks.</title><p><italic><tp:taxon-name>Diplocirrus erythroporus</tp:taxon-name></italic> Gallardo, 1968 resembles <italic><tp:taxon-name>Diplocirrus branchiatus</tp:taxon-name></italic> (Rullier, 1965), comb. n. and <italic><tp:taxon-name>Diplocirrus nicolaji</tp:taxon-name></italic> (Buzhinskaja, 1994), comb. n. because they all have ventrolateral gonopores along some anterior chaetigers. However, these two latter species have very short chaetae in their first chaetiger, whereas <italic><tp:taxon-name>Diplocirrus erythroporus</tp:taxon-name></italic> has long chaetae. Additionaly, the caruncle of <italic><tp:taxon-name>Diplocirrus erythroporus</tp:taxon-name></italic> is posteriorly expanded unlike that of <italic><tp:taxon-name>Diplocirrus branchiatus</tp:taxon-name></italic> and <italic><tp:taxon-name>Diplocirrus nicolaji</tp:taxon-name></italic>.</p><p>The original description (<xref ref-type="bibr" rid="B20">Gallardo 1968</xref>) was brief. It indicated that there were six tentacles (branchiae), four larger and two smaller ones, and there were no details on the extent of the cephalic cage. Thus, a redescription was required in order to separate this species from other similar ones in the Indo-Pacific regions. The two additional specimens were one maculated with rounded dark brown spots (11 mm long, 2.5 mm wide, cephalic cage 0.9 mm long, 22 chaetigers, gonopores in chaetigers 4–13), which was dissected to study the anterior end, and another without dark spots (14 mm long, 2.8 mm wide, cephalic cage 1.0 mm long, 23 chaetigers, nephridial pores in chaetigers 4–12; it is a mature female). <italic><tp:taxon-name>Diplocirrus glaucus orientalis</tp:taxon-name></italic> Gibbs, 1971 was described without illustrations; it has orange globular papillae below each neuropodium in chaetigers 4–14(16). This could include the record of <italic><tp:taxon-name>Diplocirrus glaucus</tp:taxon-name></italic> by <xref ref-type="bibr" rid="B16">Fauvel (1932</xref>:186–187, <xref ref-type="bibr" rid="B19">Fauvel 1953</xref>:353, Fig. 184a–d). It is being regarded as a junior synonym of <italic><tp:taxon-name>Diplocirrus erytrhoporus</tp:taxon-name></italic>.</p></tp:treatment-sec><tp:treatment-sec sec-type="Distribution"><title>Distribution.</title><p>Vietnam, Solomon Islands, Northeastern Australia, in shallow depths (up to 24 m depth).</p></tp:treatment-sec><ref-list><ref id="B20"><mixed-citation xmlns:xlink="http://www.w3.org/1999/xlink" xlink:type="simple"><person-group><name name-style="western"><surname>Gallardo</surname><given-names>VA</given-names></name></person-group> (<year>1968</year>(1967))<article-title>) Polychaeta from the Bay of Nha Trang, South Viet Nam. Scientific Results of Marine Investigations of the South China Sea and the Gulf of Thailand, 1959–1961.</article-title><source>Scripps Institution of Oceanography NAGA Report</source><volume>4</volume>:<fpage>35</fpage>-<lpage>279</lpage>.</mixed-citation></ref><ref id="B4"><mixed-citation xmlns:xlink="http://www.w3.org/1999/xlink" xlink:type="simple"><person-group><name name-style="western"><surname>Darbyshire</surname><given-names>T</given-names></name><name name-style="western"><surname>Mackie</surname><given-names>ASY</given-names></name></person-group> (<year>2009</year>)<article-title> Two new species of <italic>Diplocirrus</italic> (Polychaeta: Flabelligeridae) from the southern Irish Sea and South Africa.</article-title><source>Zoosymposia</source><volume>2</volume>:<fpage>91</fpage>-<lpage>103</lpage>.</mixed-citation></ref><ref id="B16"><mixed-citation xmlns:xlink="http://www.w3.org/1999/xlink" xlink:type="simple"><person-group><name name-style="western"><surname>Fauvel</surname><given-names>P</given-names></name></person-group> (<year>1932</year>)<article-title> Annelida Polychaeta of the Indian Museum, Calcutta.</article-title><source>Memoirs of the Indian Museum, Calcutta</source><volume>12</volume>:<fpage>1</fpage>-<lpage>262</lpage>.</mixed-citation></ref><ref id="B19"><mixed-citation xmlns:xlink="http://www.w3.org/1999/xlink" xlink:type="simple"><person-group><name name-style="western"><surname>Fauvel</surname><given-names>P</given-names></name></person-group> (<year>1953</year>)<source> The Fauna of India including Pakistan, Ceylon, Burma and Malaya. Annelida Polychaeta. Indian Press, Allahabad, 12 + 507.</source><!--PageBreak--></mixed-citation></ref><ref id="B21"><mixed-citation xmlns:xlink="http://www.w3.org/1999/xlink" xlink:type="simple"><person-group><name name-style="western"><surname>Gibbs</surname><given-names>PE</given-names></name></person-group> (<year>1971</year>)<article-title> The polychaete fauna of the Solomon Island.</article-title><source>Bulletin of the British Museum (Natural History), Zoology</source><volume>21</volume>:<fpage>99</fpage>-<lpage>211</lpage>.</mixed-citation></ref></ref-list></tp:taxon-treatment>
