# Supplementary material for: Revision of Diplocirrus Haase, 1915, including Bradiella Rullier, 1965, and Diversibranchius Buzhinskaja, 1993 (Polychaeta, Flabelligeridae)
Source: Zookeys. 2011 Jun 15;(106):1–45. doi: 10.3897/zookeys.106.795 (PMC3119319; doi:10.3897/zookeys.106.795)
Supplement: XML Treatment for Diplocirrus hirsutus [file zookeys.106.795-treatment6.xml]

<!DOCTYPE tp:taxon-treatment
  PUBLIC "-//TaxonX//DTD Taxonomic Treatment Publishing DTD v0 20100105//EN" "tax-treatment-NSO.dtd">
<tp:taxon-treatment xmlns:tp="http://www.plazi.org/taxpub"><tp:treatment-meta><mixed-citation publication-type="journal"><person-group><name><surname>Salazar-Vallejo</surname><given-names>Sergio I.</given-names></name><name><surname>Buzhinskaja</surname><given-names>Galina</given-names></name></person-group><article-title>Revision of 
                    <italic>Diplocirrus</italic> Haase, 1915, including 
                    <italic>Bradiella</italic> Rullier, 1965, and 
                    <italic>Diversibranchius</italic> Buzhinskaja, 1993 (Polychaeta, Flabelligeridae)
                </article-title><source>Zookeys</source><day>15</day><month>6</month><year>2011</year><volume>2011</volume><issue>106</issue><fpage>1</fpage><lpage>45</lpage><pub-id pub-id-type="doi">10.3897/zookeys.106.795</pub-id></mixed-citation></tp:treatment-meta><tp:nomenclature><tp:taxon-name>
                        <tp:taxon-name-part taxon-name-part-type="genus">Diplocirrus</tp:taxon-name-part>
                        <tp:taxon-name-part taxon-name-part-type="species">hirsutus</tp:taxon-name-part>
                        <object-id xmlns:xlink="http://www.w3.org/1999/xlink" xlink:type="simple">http://species-id.net/wiki/Diplocirrus_hirsutus</object-id>
                    </tp:taxon-name><tp:taxon-authority>(Hansen, 1878)</tp:taxon-authority><xref ref-type="fig" rid="F4">Fig. 4</xref><tp:nomenclature-citation-list><tp:nomenclature-citation><tp:taxon-name>Trophonia hirsuta</tp:taxon-name><comment><xref ref-type="bibr" rid="B26">Hansen 1878</xref>:9–10, Pl. 7, Figs. 1–4; <xref ref-type="bibr" rid="B28">Hansen 1882</xref>:38, Pl. 7, Figs. 5–8.</comment></tp:nomenclature-citation><tp:nomenclature-citation><tp:taxon-name>Stylarioides hirsutus</tp:taxon-name><comment>:<xref ref-type="bibr" rid="B55">von Marenzeller 1889</xref>:129–130 (comb. n.); <xref ref-type="bibr" rid="B11">Ditlevsen 1911</xref>:426, Pl. 29, Fig. 11, Pl. 31, Figs. 23, 24.</comment></tp:nomenclature-citation><tp:nomenclature-citation><tp:taxon-name>Diplocirrus hirsutus</tp:taxon-name><comment>: <xref ref-type="bibr" rid="B25">Haase 1915</xref>:198–200 (comb. n.); <xref ref-type="bibr" rid="B52">Støp-Bowitz 1948a</xref>:28–30, Fig. 7, <xref ref-type="bibr" rid="B53">Støp-Bowitz 1948b</xref>:37–38, map; <xref ref-type="bibr" rid="B60">Wesenberg-Lund 1950</xref>:35; <xref ref-type="bibr" rid="B12">Fauchald 1972</xref>:412; <xref ref-type="bibr" rid="B36">Jirkov and Philippova 2001</xref>:359, Figs. 1–7; <xref ref-type="bibr" rid="B4">Darbyshire and Mackie 2009</xref>:97, Table 1.</comment></tp:nomenclature-citation></tp:nomenclature-citation-list></tp:nomenclature><tp:treatment-sec sec-type="Type material"><title>Type material.</title><p><bold>Norway.</bold> Syntypes (ZMUB-2287), four anterior fragments and a dissected anterior end, two previously dissected, NMH Expedition, Stat. 18 (<named-content xmlns:xlink="http://www.w3.org/1999/xlink" content-type="dwc:verbatimCoordinates" xlink:type="simple">62°44'N, 01°48'E</named-content>), and Stat. 31 (<named-content xmlns:xlink="http://www.w3.org/1999/xlink" content-type="dwc:verbatimCoordinates" xlink:type="simple">63°10'N, 05°00'E</named-content>) (syntypes yellowish, incomplete, 4–5 n<!--PageBreak-->otochaetae in chaetiger 1; 8–9 notochaetae in median chaetigers; 10 transversal rows of papillae in chaetiger 10; gonopodial lobes not visible).</p></tp:treatment-sec><tp:treatment-sec sec-type="Additional material"><title>Additional material.</title><p><bold>Norway.</bold> Two specimens (ZMUB-25216), Norkse Nordhavs. Expedition, Stat. 262 (no data) (two anterior fragments, dried out). Five specimens (ZMUB-27459), NMH (N. Nordhosk Expedition, Stat. 326 (no data), Hansen, coll. (complete 19–22 mm long, 2.5–2.7 mm wide, cephalic cage 2.0–2.5 mm long, 29–37 chaetigers; gonopodial lobes in chaetigers 5–6 in two specimens).</p></tp:treatment-sec><tp:treatment-sec sec-type="Description"><title>Description.</title><p>Larger syntype pale, soft, yellowish (<xref ref-type="fig" rid="F4">Fig. 4A, B</xref>). Body club-shaped, swollen anteriorly, progressively narrowing to chaetiger 12, then cylindrical to the end of the fragment (and body; <xref ref-type="fig" rid="F4">Fig. 4C</xref>)); 10 mm long, 3.5 mm wide, cephalic cage chaetae 2 mm long, 20 chaetigers. Tunic papillated, fine sediment particles on papillae basis only (other specimens with sediment cover towards the tip). Papillae long, abundant, capitate, with basal sediment making a rounded lobe (<xref ref-type="fig" rid="F4">Fig  4B</xref>), about 10 transverse rows in chaetiger 10, much longer dorsally, longest about 2/3 as long as notochaetae.</p><p>Anterior end observed in a previously dissected specimen and in non-type specimen. Cephalic hood short, smooth, margin smooth. Prostomium low cone, grayish, eyes barely pigmented (<xref ref-type="fig" rid="F4">Fig. 4E</xref>), difficult to be seen in syntype or non-types. Caruncle not observed in syntype, weakly defined in non-types. Palps thick, longer than the <!--PageBreak-->only available cirriform branchia; palp bases rounded, projected. Lateral lips projected, thick, well-developed, dorsal and ventral lips reduced. Branchiae mostly lost, scars remain; posterior row with thicker scars, anterior row with a single cirriform branchiae without basal blades (all cirriform, posterior ones slightly thicker, smooth). Nephridial lobes rounded, elevated, separating anterior and posterior branchial rows (taking methyl green stain deeply).</p><p>Cephalic cage chaetae shorter than body width. Chaetiger 1 involved in the cephalic cage, chaetae arranged in short dorsolateral lines, with 4–5 noto- and 9–10 neurochaetae per bundle. Anterior dorsal margin of first chaetiger papillated; anterior chaetigers with papillae longer than those present in following chaetigers. Chaetigers 1–3 progressively longer. No chaetal transition from cephalic cage chaetae to body chaetae; all neurochaetae multiarticulate falcigers but first chaetigers with shorter articles. Gonopodial lobes not seen in syntypes (oval, bare, pale areas in chaetigers 5–6 in non-types; <xref ref-type="fig" rid="F4">Fig. 4D</xref>).</p><p>Parapodia lateral, poorly developed, chaetae emerge from the body wall; median neuropodia ventrolateral. Notopodia without conical lobes. Noto- and neuropodia distant to each other.</p><p>Median notochaetae arranged in a longitudinal, transverse, short line; all notochaetae multiarticulated capillaries (<xref ref-type="fig" rid="F4">Fig. 4F</xref>), medium-sized articles basally, longer medial- and distally; 8–9 notochaetae per bundle in median chaetigers (up to 14 in non-types), about as long as body width. All neurochaetae multiarticulated hooks, markedly tapering subdistally (<xref ref-type="fig" rid="F4">Fig. 4F</xref>); basal articles short, ill-defined, longer medial- and distally, but diminishing in size towards the tip, 5–6 per bundle.</p><p>Posterior end, observed in non-type specimens, truncate (<xref ref-type="fig" rid="F4">Fig. 4C</xref>); pygidium with anus terminal, without anal cirri.</p><fig id="F4" position="float" orientation="portrait"><label>Figure 4.</label><caption><p><italic><tp:taxon-name>Diplocirrus hirsutus</tp:taxon-name></italic> (Hansen, 1878). Syntypes (ZMUB-2287) <bold>A</bold> anterior fragments, dorsal view <bold>B</bold> larger syntype, anterior end, dorsal view <bold>C</bold> complete, non-type specimen (ZMUB-27459) <bold>D</bold> same, anterior end, oblique ventral view <bold>E</bold> same, head, frontal view, branchiae and palps removed <bold>F</bold> another syntype, chaetiger 8, right notopodial chaetae <bold>G</bold> same, neurochaetae (inserts: neurochaetal tips).</p></caption><graphic xmlns:xlink="http://www.w3.org/1999/xlink" xlink:href="ZooKeys-106-001-g004.jpg" position="float" orientation="portrait" xlink:type="simple"/></fig></tp:treatment-sec><tp:treatment-sec sec-type="Remarks"><title>Remarks.</title><p><italic><tp:taxon-name>Diplocirrus hirsutus</tp:taxon-name></italic> (Hansen, 1878) resembles <italic><tp:taxon-name>Diplocirrus longisetosus</tp:taxon-name></italic> (von Marenzeller, 1890) and <italic><tp:taxon-name>Diplocirrus normani</tp:taxon-name></italic> (McIntosh, 1908), comb. n. because they have bodies provided with long papillae but without sand particles. Their main difference lies in the relative length of notochaetae in median chaetigers, because the latter two species have notochaetae markedly longer than body width, whereas in <italic><tp:taxon-name>Diplocirrus hirsutus</tp:taxon-name></italic> they are about as long as body width.</p><p><xref ref-type="bibr" rid="B25">Haase (1915</xref>:199) noticed the cinnamon-red color for specimens of this species. The available specimens show a concentration of the pigment towards the anterior end, making a thin crust surrounding papillae and chaetae. Thus, it is not the basic color of the organism but rather some adsorbed minerals on these structures and, whenever this pigmentation is present, chaetae are darker, which indicates that the minerals are either ingested and later used for chaetal formation, or adsorbed to chaetae as well as over the tunic. This pigmentation should rely on the minerals available in the sediments, and therefore should not be used as a diagnostic feature.</p></tp:treatment-sec><tp:treatment-sec sec-type="Distribution"><title>Distribution.</title><p>Originally described from Norway, it ranges in Arctic and Subarctic environments in shallow water. The Antarctic records by <xref ref-type="bibr" rid="B34">Hartmann-Schröder and Rosenfeldt (1989</xref>:71–72; 1991:74–75) are questionable.</p></tp:treatment-sec><ref-list><ref id="B26"><mixed-citation xmlns:xlink="http://www.w3.org/1999/xlink" xlink:type="simple"><person-group><name name-style="western"><surname>Hansen</surname><given-names>A</given-names></name></person-group> (<year>1879</year>(1878))<article-title>) Annelider fra den norske Nordhavsexpedition i 1876.</article-title><source>Nyt Magazin for Naturvidenskaberne</source><volume>24</volume>:<fpage>1</fpage>-<lpage>17</lpage>.</mixed-citation></ref><ref id="B28"><mixed-citation xmlns:xlink="http://www.w3.org/1999/xlink" xlink:type="simple"><person-group><name name-style="western"><surname>Hansen</surname><given-names>A</given-names></name></person-group> (<year>1882</year>)<source> The Norwegian North-Atlantic Expedition 1876–1878, VII. Zoology, Annelida, Christiania, 54 pp. [bilingual publication, English and Norwegian]</source></mixed-citation></ref><ref id="B55"><mixed-citation xmlns:xlink="http://www.w3.org/1999/xlink" xlink:type="simple"><person-group><name name-style="western"><surname>von Marenzeller</surname><given-names>E</given-names></name></person-group> (<year>1889</year>)<article-title> Beiträge zur Fauna Spitzbergens. Spitzbergische Anneliden.</article-title><source>Archiv für Naturgeschichte, Berlin</source><volume>55</volume>:<fpage>127</fpage>-<lpage>132</lpage>.</mixed-citation></ref><ref id="B11"><mixed-citation xmlns:xlink="http://www.w3.org/1999/xlink" xlink:type="simple"><person-group><name name-style="western"><surname>Ditlevsen</surname><given-names>H</given-names></name></person-group> (<year>1911</year>)<article-title> Annelids from the Danmark Expedition.</article-title><source>Danmark-Ekspeditionen til Grønlands nordøstkyst 1906–1908</source><volume>5</volume>:<fpage>410</fpage>-<lpage>432</lpage>.</mixed-citation></ref><ref id="B25"><mixed-citation xmlns:xlink="http://www.w3.org/1999/xlink" xlink:type="simple"><person-group><name name-style="western"><surname>Haase</surname><given-names>P</given-names></name></person-group> (<year>1915</year>)<article-title> Boreale und arktisch Chloraemiden.</article-title><source>Wissenschaftliche Meeresuntersuchungen der Kommission zur Wissenschaftlichen Untersuchung der Deutschen Meere, Neue Folge, Kiel</source><volume>17</volume>:<fpage>169</fpage>-<lpage>228</lpage>.</mixed-citation></ref><ref id="B52"><mixed-citation xmlns:xlink="http://www.w3.org/1999/xlink" xlink:type="simple"><person-group><name name-style="western"><surname>Støp-Bowitz</surname><given-names>C</given-names></name></person-group> (<year>1948a</year>)<article-title> Les Flabelligériens Norvégiens.</article-title><source>Bergens Museums Arbok</source><volume>1946</volume> (<issue>2</issue>):<fpage>1</fpage>-<lpage>59</lpage>.</mixed-citation></ref><ref id="B53"><mixed-citation xmlns:xlink="http://www.w3.org/1999/xlink" xlink:type="simple"><person-group><name name-style="western"><surname>Støp-Bowitz</surname><given-names>C</given-names></name></person-group> (<year>1948b</year>)<article-title> Sur les polychètes arctiques, des famillies des glicériens, des ophéliens, des scalibregmiens et des flabelligériens.</article-title><source>Tromsø Museums Årshefter</source><volume>66</volume> (<issue>2</issue>):<fpage>1</fpage>-<lpage>58</lpage>.</mixed-citation></ref><ref id="B60"><mixed-citation xmlns:xlink="http://www.w3.org/1999/xlink" xlink:type="simple"><person-group><name name-style="western"><surname>Wesenberg-Lund</surname><given-names>E</given-names></name></person-group> (<year>1950</year>)<article-title> The Polychaeta of West Greenland with special reference to the Fauna of Nordre Strømfjord, Kvane-, and Bredefjord.</article-title><source>Meddelelser om Grønland udgivne af Kommissionen for Videnskabelige undersøgelser I Grønland</source><volume>151</volume> (<issue>2</issue>):<fpage>1</fpage>-<lpage>171</lpage>.</mixed-citation></ref><ref id="B12"><mixed-citation xmlns:xlink="http://www.w3.org/1999/xlink" xlink:type="simple"><person-group><name name-style="western"><surname>Fauchald</surname><given-names>K</given-names></name></person-group> (<year>1972</year>)<article-title> Benthic polychaetous annelids from deep waters off Western Mexico and adjacent areas in the Eastern Pacific Ocean.</article-title><source>Allan Hancock Monographs in Marine Biology</source><volume>7</volume>:<fpage>1</fpage>-<lpage>575</lpage>.</mixed-citation></ref><ref id="B36"><mixed-citation xmlns:xlink="http://www.w3.org/1999/xlink" xlink:type="simple"><person-group><name name-style="western"><surname>Jirkov</surname><given-names>IA</given-names></name><name name-style="western"><surname>Filippova</surname><given-names>AV</given-names></name></person-group> (<year>2001</year>)<source> Flabelligeridae Saint-Joseph, 1894; pp 348–363 In<italic>:</italic> Polikhety Severnogo Ledovitogo Okeana. I.A. Jirkov. Yanus-K, Moskva, 632 pp.</source></mixed-citation></ref><ref id="B4"><mixed-citation xmlns:xlink="http://www.w3.org/1999/xlink" xlink:type="simple"><person-group><name name-style="western"><surname>Darbyshire</surname><given-names>T</given-names></name><name name-style="western"><surname>Mackie</surname><given-names>ASY</given-names></name></person-group> (<year>2009</year>)<article-title> Two new species of <italic>Diplocirrus</italic> (Polychaeta: Flabelligeridae) from the southern Irish Sea and South Africa.</article-title><source>Zoosymposia</source><volume>2</volume>:<fpage>91</fpage>-<lpage>103</lpage>.</mixed-citation></ref><ref id="B34"><mixed-citation xmlns:xlink="http://www.w3.org/1999/xlink" xlink:type="simple"><person-group><name name-style="western"><surname>Hartmann-Schröder</surname><given-names>G</given-names></name><name name-style="western"><surname>Rosenfeldt</surname><given-names>P</given-names></name></person-group> (<year>1989</year>)<article-title> Die Polychaeten der “Polarstern”-Reise ANT III/2 in die Antarktis 1984, 2. Cirratulidae bis Serpulidae.</article-title><source>Mitteilungen aus dem Hamburgischen Zoologischen Museum und Institut</source><volume>86</volume>:<fpage>65</fpage>-<lpage>106</lpage>.</mixed-citation></ref></ref-list></tp:taxon-treatment>
