# Supplementary material for: Revision of Diplocirrus Haase, 1915, including Bradiella Rullier, 1965, and Diversibranchius Buzhinskaja, 1993 (Polychaeta, Flabelligeridae)
Source: Zookeys. 2011 Jun 15;(106):1–45. doi: 10.3897/zookeys.106.795 (PMC3119319; doi:10.3897/zookeys.106.795)
Supplement: XML Treatment for Diplocirrus incognitus [file zookeys.106.795-treatment7.xml]

<!DOCTYPE tp:taxon-treatment
  PUBLIC "-//TaxonX//DTD Taxonomic Treatment Publishing DTD v0 20100105//EN" "tax-treatment-NSO.dtd">
<tp:taxon-treatment xmlns:tp="http://www.plazi.org/taxpub"><tp:treatment-meta><mixed-citation publication-type="journal"><person-group><name><surname>Salazar-Vallejo</surname><given-names>Sergio I.</given-names></name><name><surname>Buzhinskaja</surname><given-names>Galina</given-names></name></person-group><article-title>Revision of 
                    <italic>Diplocirrus</italic> Haase, 1915, including 
                    <italic>Bradiella</italic> Rullier, 1965, and 
                    <italic>Diversibranchius</italic> Buzhinskaja, 1993 (Polychaeta, Flabelligeridae)
                </article-title><source>Zookeys</source><day>15</day><month>6</month><year>2011</year><volume>2011</volume><issue>106</issue><fpage>1</fpage><lpage>45</lpage><pub-id pub-id-type="doi">10.3897/zookeys.106.795</pub-id></mixed-citation></tp:treatment-meta><tp:nomenclature><tp:taxon-name>
                        <tp:taxon-name-part taxon-name-part-type="genus">Diplocirrus</tp:taxon-name-part>
                        <tp:taxon-name-part taxon-name-part-type="species">incognitus</tp:taxon-name-part>
                        <object-id xmlns:xlink="http://www.w3.org/1999/xlink" xlink:type="simple">http://species-id.net/wiki/Diplocirrus_incognitus</object-id>
                    </tp:taxon-name><tp:taxon-authority>Darbyshire &amp; Mackie, 2009</tp:taxon-authority><xref ref-type="fig" rid="F5">Fig. 5</xref><tp:nomenclature-citation-list><tp:nomenclature-citation><tp:taxon-name>Diplocirrus incognitus</tp:taxon-name><comment><xref ref-type="bibr" rid="B4">Darbyshire and Mackie 2009</xref>:99–102, Figs. 3B, 4, Table 1.</comment></tp:nomenclature-citation></tp:nomenclature-citation-list></tp:nomenclature><tp:treatment-sec sec-type="Diagnosis"><title>Diagnosis.</title><p>Body anteriorly swollen (<xref ref-type="fig" rid="F5">Fig. 5A</xref>). Papillae abundant, short, giving a velvety oultlook, with scattered sediment particles (<xref ref-type="fig" rid="F5">Fig. 5B, C</xref>). Lateral papillae 1/3 as long as longest notochaetae. Median notochaetae with long articles (<xref ref-type="fig" rid="F5">Fig. 5D</xref>). Neurochaetae with long articles, tips barely curved (<xref ref-type="fig" rid="F5">Fig. 5E</xref>).</p><fig id="F5" position="float" orientation="portrait"><label>Figure 5.</label><caption><p><italic><tp:taxon-name>Diplocirrus incognitus</tp:taxon-name></italic> Darbyshire &amp; Mackie, 2009. Holotype (BMNH 1961.19.694) <bold>A</bold> dorsal view <bold>B</bold> same, anterior end, dorsal view <bold>C</bold> posterior end, dorsal view <bold>D</bold> median chaetiger, notopodium (insert: notochaetal tip) <bold>E</bold> same, neurochaetae (insert: neurochaetal tip).</p></caption><graphic xmlns:xlink="http://www.w3.org/1999/xlink" xlink:href="ZooKeys-106-001-g005.jpg" position="float" orientation="portrait" xlink:type="simple"/></fig></tp:treatment-sec><tp:treatment-sec sec-type="Remarks"><title>Remarks.</title><p>As stated above, <italic><tp:taxon-name>Diplocirrus incognitus</tp:taxon-name></italic> Darbyshire &amp; Mackie, 2009 resembles <italic><tp:taxon-name>Diplocirrus glaucus</tp:taxon-name></italic> (Malmgren, 1867), because both have bodies anteriorly swollen and few sediment particles spread over the body. They differ in the relative size of lateral papillae and on the notochaetal basis articulation; thus, in <italic><tp:taxon-name>Diplocirrus incognitus</tp:taxon-name></italic> papillae are longer (up to one-third notochaetal length), and notochaetal bases have medium-sized articles, whereas in <italic><tp:taxon-name>Diplocirrus glaucus</tp:taxon-name></italic> papillae are smaller (up to one-fifth notochaetal length) and notochaetal bases have poorly-defined articles.</p></tp:treatment-sec><tp:treatment-sec sec-type="Distribution"><title>Distribution.</title><p>South Africa, offshore, in muddy bottoms of about 100 m depth.</p></tp:treatment-sec><ref-list><ref id="B4"><mixed-citation xmlns:xlink="http://www.w3.org/1999/xlink" xlink:type="simple"><person-group><name name-style="western"><surname>Darbyshire</surname><given-names>T</given-names></name><name name-style="western"><surname>Mackie</surname><given-names>ASY</given-names></name></person-group> (<year>2009</year>)<article-title> Two new species of <italic>Diplocirrus</italic> (Polychaeta: Flabelligeridae) from the southern Irish Sea and South Africa.</article-title><source>Zoosymposia</source><volume>2</volume>:<fpage>91</fpage>-<lpage>103</lpage>.</mixed-citation></ref></ref-list></tp:taxon-treatment>
