# Supplementary material for: Revision of Diplocirrus Haase, 1915, including Bradiella Rullier, 1965, and Diversibranchius Buzhinskaja, 1993 (Polychaeta, Flabelligeridae)
Source: Zookeys. 2011 Jun 15;(106):1–45. doi: 10.3897/zookeys.106.795 (PMC3119319; doi:10.3897/zookeys.106.795)
Supplement: XML Treatment for Diplocirrus micans [file zookeys.106.795-treatment10.xml]

<!DOCTYPE tp:taxon-treatment
  PUBLIC "-//TaxonX//DTD Taxonomic Treatment Publishing DTD v0 20100105//EN" "tax-treatment-NSO.dtd">
<tp:taxon-treatment xmlns:tp="http://www.plazi.org/taxpub"><tp:treatment-meta><mixed-citation publication-type="journal"><person-group><name><surname>Salazar-Vallejo</surname><given-names>Sergio I.</given-names></name><name><surname>Buzhinskaja</surname><given-names>Galina</given-names></name></person-group><article-title>Revision of 
                    <italic>Diplocirrus</italic> Haase, 1915, including 
                    <italic>Bradiella</italic> Rullier, 1965, and 
                    <italic>Diversibranchius</italic> Buzhinskaja, 1993 (Polychaeta, Flabelligeridae)
                </article-title><source>Zookeys</source><day>15</day><month>6</month><year>2011</year><volume>2011</volume><issue>106</issue><fpage>1</fpage><lpage>45</lpage><pub-id pub-id-type="doi">10.3897/zookeys.106.795</pub-id></mixed-citation></tp:treatment-meta><tp:nomenclature><tp:taxon-name>
                        <tp:taxon-name-part taxon-name-part-type="genus">Diplocirrus</tp:taxon-name-part>
                        <tp:taxon-name-part taxon-name-part-type="species">micans</tp:taxon-name-part>
                        <object-id xmlns:xlink="http://www.w3.org/1999/xlink" xlink:type="simple">http://species-id.net/wiki/Diplocirrus_micans</object-id>
                    </tp:taxon-name><tp:taxon-authority>Fauchald, 1972</tp:taxon-authority><xref ref-type="fig" rid="F8">Fig. 8</xref><tp:nomenclature-citation-list><tp:nomenclature-citation><tp:taxon-name>Diplocirrus micans</tp:taxon-name><comment><xref ref-type="bibr" rid="B12">Fauchald 1972</xref>:218–219, Pl. 44, Figs. a–e; <xref ref-type="bibr" rid="B4">Darbyshire and Mackie 2009</xref>:97, Table 1.</comment></tp:nomenclature-citation></tp:nomenclature-citation-list></tp:nomenclature><tp:treatment-sec sec-type="Type material"><title>Type material.</title><p><bold>Eastern Pacific Ocean.</bold> Holotype (LACM-AHF992), off Natividad Island, Baja California, RV Velero IV, Stat. 7229 (<named-content xmlns:xlink="http://www.w3.org/1999/xlink" content-type="dwc:verbatimCoordinates" xlink:type="simple">27°54'25"N, 115°40'00"W</named-content>), 957–942 fathoms, 31 Dec. 1960.<!--PageBreak--></p></tp:treatment-sec><tp:treatment-sec sec-type="Additional material"><title>Additional material.</title><p><bold>Eastern Pacific Ocean.</bold> Several fragments (LACM-AHF 2615), off Natividad Island, Baja California, RV Velero IV, Stat. 7231 (from <named-content xmlns:xlink="http://www.w3.org/1999/xlink" content-type="dwc:verbatimCoordinates" xlink:type="simple">27°24'00"N, 115°12'15"W</named-content>, to <named-content xmlns:xlink="http://www.w3.org/1999/xlink" content-type="dwc:verbatimCoordinates" xlink:type="simple">27°23'17"N, 115°13'45"W</named-content>), 1355–1312 fathoms, green mud, 1 Jan. 1961. Median fragment (LACM-AHF 2612), off Natividad Island, Baja California, RV Velero IV, Stat. 7249 (<named-content xmlns:xlink="http://www.w3.org/1999/xlink" content-type="dwc:verbatimCoordinates" xlink:type="simple">27°36'25"N, 115°56'25"W</named-content>), 2050–2027 fathoms, red clay and rock, 4 Jan. 1961. Two specimens (LACM-AHF 2611), 44 miles, 192 degrees N from Cabo Corrientes Lighthouse, RV Velero IV, Stat. 13754-70 (<named-content xmlns:xlink="http://www.w3.org/1999/xlink" content-type="dwc:verbatimCoordinates" xlink:type="simple">19°41"15"N, 105°53’00” W</named-content>), 1220 fathoms, Campbell grab, 18 Jan 1970 (25–30 mm long, 1.2–1.5 mm wide, cephalic cage 1.5–3.0 mm long; chaetiger 1 with 2–3 noto- and 5–6 neurochaetae per bundle, 39 chaetigers; female with oocytes 125 µm). An anterior fragment (LACM-AHF 2611a), 35.3 miles 205 degrees T (T=true <!--PageBreak-->north) from Cabo Corrientes Lighthouse, RV Velero IV, Stat. 13755-70 (<named-content xmlns:xlink="http://www.w3.org/1999/xlink" content-type="dwc:verbatimCoordinates" xlink:type="simple">19°51'30"N, 105°58'00"W</named-content>), 1400 fathoms, Campbell grab, 18 Jan 1970 ( 7 mm long, 1.5 mm wide, cephalic cage chaetae 7 mm long; chaetiger 1 with 4–5 noto- and 5–6 neurochaetae).</p></tp:treatment-sec><tp:treatment-sec sec-type="Description"><title>Description.</title><p>Holotype pale, damaged, without posterior end (in regeneration?), several parapodia removed, many chaetae broken. Body slightly swollen anteriorly, tapering posteriorly (<xref ref-type="fig" rid="F8">Fig. 8A</xref>); 11 mm long, 1 mm wide, cephalic cage 1 mm long, 26 chaetigers. Tunic papillated, with abundant, fine sediment particles adhered. Papillae short, abundant (most eroded), cylindrical, longer in first chaetiger and in chaetal lobes, less than 1/3 chaetal length (very long in LACM-AHF 2615, as long as half notochaetal length).</p><p>Anterior end not exposed; not dissected to avoid further damage. Cephalic cage chaetae as long as body width. Chaetigers 1–2 involved in the cephalic cage; chaetae arranged in short, lateral lines, 2 chaetae per ramus. Anterior dorsal margin of first chaetiger papillated. Anterior chaetigers without long papillae. Chaetigers 1–3 progressively larger; notopodia with suprachaetal conical lobes. Post-cephalic cage chaetigers not elongated. Chaetal transition from cephalic cage to body chaetae abrupt; multiarticulared neurochaetae start in chaetiger 3. Gonopodial lobes not seen (<xref ref-type="fig" rid="F8">Fig. 8B</xref>).</p><p>Parapodia porly-developed, chaetae emerge from the body wall (<xref ref-type="fig" rid="F8">Fig. 8D</xref>). Parapodia lateral; median neuropodia ventrolateral. Noto- and neuropodia low, rounded lobes, very close to each other. All notochaetae multiarticulated capillaries, articles short basally, become long medially and distally (<xref ref-type="fig" rid="F8">Fig. 8E</xref>). Median notochaetae arranged in a short, transverse line, holotype with 2–3 per bundle (other specimens with 8–9 chaetae per bundle), twice as long as body width. Neurochaetae multiarticulated capillaries in chaetigers 1–2; multiarticulated, thicker neurospines start in chaetiger 3, arranged in a transverse line, 4 per bundle (up to 8 in larger fragments Stat. 7231). Neurochaetae with short articles basally, become long medially, slightly decreasing their length distally; tips slightly falcate (<xref ref-type="fig" rid="F8">Fig. 8F</xref>).</p><p>Posterior end unknown.</p><fig id="F8" position="float" orientation="portrait"><label>Figure 8.</label><caption><p><italic><tp:taxon-name>Diplocirrus micans</tp:taxon-name></italic> Fauchald, 1972. Holotype (LACM-AHF-993) <bold>A</bold> ventral view <bold>B</bold> same, anterior end, ventral view <bold>C</bold> non-type specimen (LACM-AHF-13754), anterior end, dorsal view <bold>D</bold> another non-type specimen (LACM-AHF-13755), chaetiger 14, right parapodium <bold>E</bold> same, basal, medial and distal notochaetal regions <bold>F</bold> same, basal and distal neurochaetal regions.</p></caption><graphic xmlns:xlink="http://www.w3.org/1999/xlink" xlink:href="ZooKeys-106-001-g008.jpg" position="float" orientation="portrait" xlink:type="simple"/></fig></tp:treatment-sec><tp:treatment-sec sec-type="Remarks"><title>Remarks.</title><p><italic><tp:taxon-name>Diplocirrus micans</tp:taxon-name></italic> Fauchald, 1972 resembles other species with abundant papillae and long chaetae such as <italic><tp:taxon-name>Diplocirrus longisetosus</tp:taxon-name></italic> (von Marenzeller, 1890), and <italic><tp:taxon-name>Diplocirrus normani</tp:taxon-name></italic> (McIntosh, 1908), comb. n. However, <italic><tp:taxon-name>Diplocirrus micans</tp:taxon-name></italic> separates from the two other species because its neurochaetae have long articles, and there are no gonopodial lobes, whereas the two other species have distal articles barely longer than wide, and gonopodial lobes.</p><p>The record by <xref ref-type="bibr" rid="B14">Fauchald and Hancock (1981</xref>:36) was based on a single, damaged specimen collected off Oregon, United States. The specimen (LACM-AHF 2616) resembles <italic><tp:taxon-name>Diplocirrus micans</tp:taxon-name></italic> but it is brittle, apparently it has dried out in the past, so the conical lobes in first few chaetigers cannot be confirmed. However, this specimen has many more chaetae per bundle, especially in the anterior end, and articles are much longer than in <italic><tp:taxon-name>Diplocirrus micans</tp:taxon-name></italic>, so it may be a different species, but the specimen is in poor shape and more specimens are required to describe it.</p></tp:treatment-sec><tp:treatment-sec sec-type="Distribution"><title>Distribution.</title><p>Western Mexico, in deep water (1900–2800 m depth).</p></tp:treatment-sec><ref-list><ref id="B12"><mixed-citation xmlns:xlink="http://www.w3.org/1999/xlink" xlink:type="simple"><person-group><name name-style="western"><surname>Fauchald</surname><given-names>K</given-names></name></person-group> (<year>1972</year>)<article-title> Benthic polychaetous annelids from deep waters off Western Mexico and adjacent areas in the Eastern Pacific Ocean.</article-title><source>Allan Hancock Monographs in Marine Biology</source><volume>7</volume>:<fpage>1</fpage>-<lpage>575</lpage>.</mixed-citation></ref><ref id="B4"><mixed-citation xmlns:xlink="http://www.w3.org/1999/xlink" xlink:type="simple"><person-group><name name-style="western"><surname>Darbyshire</surname><given-names>T</given-names></name><name name-style="western"><surname>Mackie</surname><given-names>ASY</given-names></name></person-group> (<year>2009</year>)<article-title> Two new species of <italic>Diplocirrus</italic> (Polychaeta: Flabelligeridae) from the southern Irish Sea and South Africa.</article-title><source>Zoosymposia</source><volume>2</volume>:<fpage>91</fpage>-<lpage>103</lpage>.</mixed-citation></ref><ref id="B14"><mixed-citation xmlns:xlink="http://www.w3.org/1999/xlink" xlink:type="simple"><person-group><name name-style="western"><surname>Fauchald</surname><given-names>K</given-names></name><name name-style="western"><surname>Hancock</surname><given-names>DR</given-names></name></person-group> (<year>1981</year>)<article-title> Deep-water polychaetes from a transect off Central Oregon.</article-title><source>Allan Hancock Foundation Monographs</source><volume>11</volume>:<fpage>1</fpage>-<lpage>73</lpage>.</mixed-citation></ref></ref-list></tp:taxon-treatment>
