# Supplementary material for: Revision of Diplocirrus Haase, 1915, including Bradiella Rullier, 1965, and Diversibranchius Buzhinskaja, 1993 (Polychaeta, Flabelligeridae)
Source: Zookeys. 2011 Jun 15;(106):1–45. doi: 10.3897/zookeys.106.795 (PMC3119319; doi:10.3897/zookeys.106.795)
Supplement: XML Treatment for Diplocirrus nicolaji [file zookeys.106.795-treatment11.xml]

<!DOCTYPE tp:taxon-treatment
  PUBLIC "-//TaxonX//DTD Taxonomic Treatment Publishing DTD v0 20100105//EN" "tax-treatment-NSO.dtd">
<tp:taxon-treatment xmlns:tp="http://www.plazi.org/taxpub"><tp:treatment-meta><mixed-citation publication-type="journal"><person-group><name><surname>Salazar-Vallejo</surname><given-names>Sergio I.</given-names></name><name><surname>Buzhinskaja</surname><given-names>Galina</given-names></name></person-group><article-title>Revision of 
                    <italic>Diplocirrus</italic> Haase, 1915, including 
                    <italic>Bradiella</italic> Rullier, 1965, and 
                    <italic>Diversibranchius</italic> Buzhinskaja, 1993 (Polychaeta, Flabelligeridae)
                </article-title><source>Zookeys</source><day>15</day><month>6</month><year>2011</year><volume>2011</volume><issue>106</issue><fpage>1</fpage><lpage>45</lpage><pub-id pub-id-type="doi">10.3897/zookeys.106.795</pub-id></mixed-citation></tp:treatment-meta><tp:nomenclature><tp:taxon-name>
                        <tp:taxon-name-part taxon-name-part-type="genus">Diplocirrus</tp:taxon-name-part>
                        <tp:taxon-name-part taxon-name-part-type="species">nicolaji</tp:taxon-name-part>
                        <object-id xmlns:xlink="http://www.w3.org/1999/xlink" xlink:type="simple">http://species-id.net/wiki/Diplocirrus_nicolaji</object-id>
                    </tp:taxon-name><tp:taxon-authority>(Buzhinskaja, 1994)</tp:taxon-authority><tp:taxon-status xmlns:xlink="http://www.w3.org/1999/xlink" xlink:type="simple">comb. n.</tp:taxon-status><xref ref-type="fig" rid="F9">Fig. 9</xref><tp:nomenclature-citation-list><tp:nomenclature-citation><tp:taxon-name>Diversibranchius nicolaji</tp:taxon-name><comment> Buzhinskaya 1994:231, Figs. 2–7; <xref ref-type="bibr" rid="B4">Darbyshire and Mackie 2009</xref>:97, Table 1.</comment></tp:nomenclature-citation><tp:nomenclature-citation><tp:taxon-name>Flabelligeridae</tp:taxon-name><comment> from Japan: <xref ref-type="bibr" rid="B44">Rouse and Pleijel 2001</xref>, Plate 11, Fig. f.</comment></tp:nomenclature-citation></tp:nomenclature-citation-list></tp:nomenclature><tp:treatment-sec sec-type="Type material"><title>Type material.</title><p><bold>Northwestern Sea of Japan.</bold> Holotype (ZIRAS-48504), Vostok Bay (<named-content xmlns:xlink="http://www.w3.org/1999/xlink" content-type="dwc:verbatimCoordinates" xlink:type="simple">42°30'N, 133°00'E</named-content>), Peter the Great Bay, Russia, 7 m, muddy sand, 26 Oct. 1989, G. Buzhinskaja, coll. Several paratypes (ZIRAS-48506), five anterior fragments (four with anterior end exposed, variously damaged), and several median fragments, Vostok Bay (<named-content xmlns:xlink="http://www.w3.org/1999/xlink" content-type="dwc:verbatimCoordinates" xlink:type="simple">42°50'N, 132°45'E</named-content>), Peter the Great Bay, Russia, 7 m, muddy sand, 26 Oct. 1989, sample 2, G. Buzhinskaja &amp; S. Kiyashko, coll. (anterior fragments 5.5–12.0 mm long, 0.7–2.0 mm wide, 12–24 chaetigers, chaetiger 1 notochaetae 0.3–0.6 mm, 10–22 transversal rows of papillae, gonopodial pores in chaetigers 3–7(–8, 9, 14 one each). Five paratypes (ZIRAS-48507), Vostok Bay (<named-content xmlns:xlink="http://www.w3.org/1999/xlink" content-type="dwc:verbatimCoordinates" xlink:type="simple">42°50'N, 132°45'E</named-content>), Peter the Great Bay, 3m, muddy sand, 21 Sep. 1989, G. Buzhinskaja, coll. (6–9 mm long, 0.6–1.0 mm wide, 10–18 chaetigers, chaetiger 1 notochaetae 0.4–0.5 mm, 12–20 transversal rows of papillae, gonopodial pores in chaetigers 3–9(–10 in 2 paratypes, –11 in one; gut sediment particles heterogeneous, up to 0.6 mm long).</p></tp:treatment-sec><tp:treatment-sec sec-type="Additional material"><title>Additional material.</title><p><bold>Northwestern Pacific Ocean. Northwestern Sea of Japan, Peter the Great Bay, Russia.</bold> One specimen (ZIRAS-2/48505), Vostok Bay (<named-content xmlns:xlink="http://www.w3.org/1999/xlink" content-type="dwc:verbatimCoordinates" xlink:type="simple">42°50'N, 132°45'E</named-content>), 7 m, muddy sand, 26 Oct. 1989, G. Buzhinskaja, coll. Five specimens (ZIRAS-3/48506), one beheaded, Vostok Bay (<named-content xmlns:xlink="http://www.w3.org/1999/xlink" content-type="dwc:verbatimCoordinates" xlink:type="simple">42°50'N, 132°45'E</named-content>), 7m, muddy sand, 26 Oct.1989, G.Buzhinskaja &amp; S.Kiyashko, coll. Five specimens (ZIRAS-4/48507), Vostok Bay (<named-content xmlns:xlink="http://www.w3.org/1999/xlink" content-type="dwc:verbatimCoordinates" xlink:type="simple">42°50'N, 132°45'E</named-content>), 3m, muddy sand, 21 Sept.1989, G.Buzhinskaja, coll. One specimen (ZIRAS-5/48508), beheaded, Posyet Bay (<named-content xmlns:xlink="http://www.w3.org/1999/xlink" content-type="dwc:verbatimCoordinates" xlink:type="simple">42°30'N, 131°00'E</named-content>), 3 m, muddy sand, among <italic><tp:taxon-name>Zostera asiatica</tp:taxon-name></italic>, diving, sample from 0.25 m2, 10 Mar. 1966, A.N. Golikov, coll. Three anterior fragments (ZIRAS-6/48509), beheaded, Tikhaya Bay, Posyet Bay (<named-content xmlns:xlink="http://www.w3.org/1999/xlink" content-type="dwc:verbatimCoordinates" xlink:type="simple">42°30'N, 131°00'E</named-content>), 3m, muddy sand, among <italic><tp:taxon-name>Patiria pectinifera</tp:taxon-name></italic> and <italic><tp:taxon-name>Chaetopterus</tp:taxon-name></italic>, 3 Mar. 1966, diving, sample from 0.1 m2, A.N. Golikov, coll. One specimen (ZIRAS-7/48510), Tikhaya Bay, Posyet Bay (<named-content xmlns:xlink="http://www.w3.org/1999/xlink" content-type="dwc:verbatimCoordinates" xlink:type="simple">42°30'N, 131°00'E</named-content>), 4–5 m, muddy sand, among <italic><tp:taxon-name>Patiria pectinifera</tp:taxon-name></italic> and <italic><tp:taxon-name>Chaetopterus</tp:taxon-name></italic>, 21 Apr. 1965, diving, sample from 0.3 m2, L. Chislenko, coll.</p></tp:treatment-sec><tp:treatment-sec sec-type="Description"><title>Description.</title><p>Holotype (ZISP-48504) orange yellow, slightly macerated, without posterior end. Body anteriorly swollen, posteriorly tapering; 19 mm long, 1.9 mm wide, no cephalic cage (chaetiger 1 notochaetae 0.3 mm), 30 chaetigers. Tunic densely covered by papillae (<xref ref-type="fig" rid="F9">Fig. 9A, C, E</xref>); papillae short, most 8-shaped, others digitate, with fine sediment adhered to their base, about 12 rows per segment.</p><p>Cephalic hood exposed, as long as the following 4 chaetigers, with small, sparse papillae, cephalic hood margin smooth. Prostomium low, eyes not seen. Palps thick, slightly longer than branchiae; palp lobes reduced, rounded. Other features from paratypes. Caruncle projected dorsally to the base of posterior branchiae, tapering, lateral <!--PageBreak-->lobes elevated, posteriorly fused. Dorsal lip projected, lateral lips thicker, ventral lip reduced. Nephridial lobes in branchial plate not seen (<xref ref-type="fig" rid="F9">Fig. 9B</xref>).</p><p>Branchiae of two different types (<xref ref-type="fig" rid="F9">Fig. 9A, B</xref>). Posterior row with four prismatic, thicker, lamellate branchiae, lamella reaching the tips; lateral branchiae of the same size, with dorsal keel rounded, reduced, with longitudinal bands and laterally expanded dorsal surface, with a thin axis, branchial lateral margins with two rounded, sucker-like sockets; median branchiae with dorsal keel as those present in lateral branchiae, not foliose, corrugated. All posterior branchiae with a series of successive transverse blades on their ventral side; in median branchiae, all laterally fused making a single convoluted blade; in lateral branchiae the transverse blades laterally free. Anterior row with four thin, cirriform branchiae, shorter than palps, arranged in two lateral pairs, each filament with a convoluted lamella along its basal third, and successive ciliary bands medial- and distally. Interbranchial lobes small, between median and lateral branchiae (dorsal), and outside the lateral ones (lateral); dorsal lobes small, rounded, lateral lobes rounded, slightly larger).</p><p>First chaetiger displaced dorsally, notochaetae slightly longer than following ones. Notochaetae arranged in a short, oblique line with 2 multiarticulated hooks. Anterior dorsal margin of first chaetiger papillated, as following segments; no other modification. Anterior chaetigers without longer papillae, chaetiger 1 shorter than following ones, chaetal lobes lateral, very close to each other. Chaetigers 5–10 swollen, without<!--PageBreak--> marked segmentation between them; therafter segments better defined. Gonopores orange-red, in chaetigers 2–12 (<xref ref-type="fig" rid="F9">Fig. 9C, D</xref>).</p><p>Parapodia poorly developed; chaetae emerge from the body wall (<xref ref-type="fig" rid="F9">Fig. 9F</xref>). Notopodia and neuropodia with papillae as long as the others. Noto- and neuropodia close to each other. Notochaetae multiarticulated capillaries, all articles long (<xref ref-type="fig" rid="F9">Fig. 9G</xref>). Median notochaetae arranged in a longitudinal line, with 4 per bundle in holotype (11 per bundle in larger; 6–7 in smaller specimens), longest about as long as one-third body width. Median neuropodia lateral, very close to notopodia. Neurochaetae multiarticulated hooks from chaetiger 1 (<xref ref-type="fig" rid="F9">Fig. 9G</xref>), arranged in a short longitudinal line (J-pattern in other specimens), 3–4 per bundle (6–8 in other specimens), each with long articles of about the same length, distal article falcate, finely transversely divided, not articulated, with a hood-like membrane.</p><p>Posterior end missing in holotype (probably invaginated); a posterior fragment (ZISP-48507, <xref ref-type="fig" rid="F9">Fig. 9E</xref>) tapering to a rounded lobe; pygidium with anus dorsoterminal, dark, muscular, without anal cirri.</p><fig id="F9" position="float" orientation="portrait"><label>Figure 9.</label><caption><p><italic><tp:taxon-name>Diplocirrus nicolaji</tp:taxon-name></italic> (Buzhinskaja, 1994), comb. n. Holotype (ZIRAS-48504) <bold>A</bold> anterior end, oblique lateral view, body in ventral view <bold>B</bold> same, head, frontal view, palps and one posterior branchia removed <bold>C</bold> same, anterior chaetigers, ventral view (arrows indicate ventral pores) <bold>D</bold> paratype (ZIRAS-48506), posterior end, ventral view (arrows indicate ventral pores) <bold>E</bold> same, posterior end <bold>F</bold> same, chaetiger 13, right parapodium <bold>G</bold> Same, basal and distal notochaetal regions <bold>H</bold> same, basal and distal neurochaetal regions (insert: neurochaetal tip).</p></caption><graphic xmlns:xlink="http://www.w3.org/1999/xlink" xlink:href="ZooKeys-106-001-g009.jpg" position="float" orientation="portrait" xlink:type="simple"/></fig></tp:treatment-sec><tp:treatment-sec sec-type="Variation"><title>Variation.</title><p>Living specimens dark-orange, gills green. The paratypes were orange-yellow to orange-brown, with 29–31 chaetigers.</p></tp:treatment-sec><tp:treatment-sec sec-type="Remarks"><title>Remarks.</title><p><italic><tp:taxon-name>Diplocirrus nicolaji</tp:taxon-name></italic> (Buzhinskaja, 1994), comb.n. is closely allied to <italic><tp:taxon-name>Diplocirrus</tp:taxon-name></italic> <italic>branchiatus</italic> (Rullier, 1965) because the bodies of these species lack sediment particles, have ventrolateral gonopores in some anterior chaetigers, reduced chaetae in the first chaetiger, and their caruncles taper posteriorly. Their main differences rely on the relative neurochaetal development in median chaetigers, and on the area covered by lamellae in the cirriform branchiae; thus, <italic><tp:taxon-name>Diplocirrus nicolaji</tp:taxon-name></italic> has barely tapering neurochaetae, with some 10 articles of about the same length, tips markedly falcate, and their cirriform branchiae has a lamellate region extending up to one-third of the branchial length, whereas in <italic><tp:taxon-name>Diplocirrus branchiatus</tp:taxon-name></italic>, the neurochaetae are tapering, provided with about 23 articles, decreasing in size distally, tips delicately falcate, and the lamellate region along cirriform branchiae might reach one-fifth of the branchial length.</p></tp:treatment-sec><tp:treatment-sec sec-type="Distribution"><title>Distribution.</title><p>Originally described from Vostok Bay, Peter the Great Bays, Northwestern Sea of Japan, in shallow water soft bottoms (3–7 m).</p></tp:treatment-sec><ref-list><ref id="B4"><mixed-citation xmlns:xlink="http://www.w3.org/1999/xlink" xlink:type="simple"><person-group><name name-style="western"><surname>Darbyshire</surname><given-names>T</given-names></name><name name-style="western"><surname>Mackie</surname><given-names>ASY</given-names></name></person-group> (<year>2009</year>)<article-title> Two new species of <italic>Diplocirrus</italic> (Polychaeta: Flabelligeridae) from the southern Irish Sea and South Africa.</article-title><source>Zoosymposia</source><volume>2</volume>:<fpage>91</fpage>-<lpage>103</lpage>.</mixed-citation></ref><ref id="B44"><mixed-citation xmlns:xlink="http://www.w3.org/1999/xlink" xlink:type="simple"><person-group><name name-style="western"><surname>Rouse</surname><given-names>GW</given-names></name><name name-style="western"><surname>Pleijel</surname><given-names>F</given-names></name></person-group> (<year>2001</year>)<source> Polychaetes. Oxford University Press, Oxford, 354 pp.</source></mixed-citation></ref></ref-list></tp:taxon-treatment>
