# Supplementary material for: Revision of Diplocirrus Haase, 1915, including Bradiella Rullier, 1965, and Diversibranchius Buzhinskaja, 1993 (Polychaeta, Flabelligeridae)
Source: Zookeys. 2011 Jun 15;(106):1–45. doi: 10.3897/zookeys.106.795 (PMC3119319; doi:10.3897/zookeys.106.795)
Supplement: XML Treatment for Diplocirrus normani [file zookeys.106.795-treatment12.xml]

<!DOCTYPE tp:taxon-treatment
  PUBLIC "-//TaxonX//DTD Taxonomic Treatment Publishing DTD v0 20100105//EN" "tax-treatment-NSO.dtd">
<tp:taxon-treatment xmlns:tp="http://www.plazi.org/taxpub"><tp:treatment-meta><mixed-citation publication-type="journal"><person-group><name><surname>Salazar-Vallejo</surname><given-names>Sergio I.</given-names></name><name><surname>Buzhinskaja</surname><given-names>Galina</given-names></name></person-group><article-title>Revision of 
                    <italic>Diplocirrus</italic> Haase, 1915, including 
                    <italic>Bradiella</italic> Rullier, 1965, and 
                    <italic>Diversibranchius</italic> Buzhinskaja, 1993 (Polychaeta, Flabelligeridae)
                </article-title><source>Zookeys</source><day>15</day><month>6</month><year>2011</year><volume>2011</volume><issue>106</issue><fpage>1</fpage><lpage>45</lpage><pub-id pub-id-type="doi">10.3897/zookeys.106.795</pub-id></mixed-citation></tp:treatment-meta><tp:nomenclature><tp:taxon-name>
                        <tp:taxon-name-part taxon-name-part-type="genus">Diplocirrus</tp:taxon-name-part>
                        <tp:taxon-name-part taxon-name-part-type="species">normani</tp:taxon-name-part>
                        <object-id xmlns:xlink="http://www.w3.org/1999/xlink" xlink:type="simple">http://species-id.net/wiki/Diplocirrus_normani</object-id>
                    </tp:taxon-name><tp:taxon-authority>(McIntosh, 1908)</tp:taxon-authority><tp:taxon-status xmlns:xlink="http://www.w3.org/1999/xlink" xlink:type="simple">comb. n.</tp:taxon-status><xref ref-type="fig" rid="F10">Fig. 10</xref><tp:nomenclature-citation-list><tp:nomenclature-citation><tp:taxon-name>Stylarioides normani</tp:taxon-name><comment><xref ref-type="bibr" rid="B39">McIntosh 1908</xref>:542–543, Pl. 12, Figs. 3, 8.</comment></tp:nomenclature-citation><tp:nomenclature-citation><tp:taxon-name>Stylarioides longisetosus</tp:taxon-name><comment><xref ref-type="bibr" rid="B57">von Marenzeller 1892</xref>:426–427 (<italic>non</italic> von Marenzeller, 1890).</comment></tp:nomenclature-citation><tp:nomenclature-citation><tp:taxon-name>Diplocirrus longisetosus</tp:taxon-name><comment>: <xref ref-type="bibr" rid="B25">Haase 1915</xref>:200–202, Textfigs. 6–7 (<italic>partim</italic>); <xref ref-type="bibr" rid="B52">Støp-Bowitz 1948a</xref>:30–33, Fig. 8; <xref ref-type="bibr" rid="B53">Støp-Bowitz 1948b</xref>:38–39, map (<italic>non</italic> von Marenzeller, 1890).</comment></tp:nomenclature-citation></tp:nomenclature-citation-list></tp:nomenclature><tp:treatment-sec sec-type="Type material"><title>Type material.</title><p><bold>Barents Sea.</bold> Holotype of <italic><tp:taxon-name>Stylarioides normani</tp:taxon-name></italic> (BMNH-1921.5.1.2646), Finmark, Northern Norway, Stat. 49, 1890, C. Norman, coll. (anterior fragment, <!--PageBreak-->dried-out, 7.5 mm long, 1.5 mm wide, cephalic cage 3 mm long, 14 chaetigers; right chaetiger 10 previously removed).</p></tp:treatment-sec><tp:treatment-sec sec-type="Additional material"><title>Additional material.</title><p><bold>Barents Sea.</bold> Two specimens (ECOSUR), White Sea, Russia, 5 Aug. 1999, A. Filippova, coll. (complete specimen used for redescription; anterior fragment 6 mm long, 1.5 mm wide, cephalic cage 2 mm long, 14 chaetigers). One specimen (ECOSUR), White Sea, Russia, 15 m, Jul. 1999, A. Filippova, coll. (anterior fragment 3 mm long, 1 mm wide, cephalic cage 2.3 mm long, 11 chaetigers). Two specimens (ECOSUR) complete, slightly damaged, Kandalalsha Bay, White Sea, Russia, 40 m, mud, 1 Aug. 2004, A. Zhadan, coll. (specimen with anterior end exposed used for description; 5.0–5.5 mm long, 0.8–1.0 mm wide, cephalic cage 1.0–1.3 mm long, 20–21 chaetigers; exposed anterior end 0.7 mm long). <bold>Northwestern Atlantic Ocean.</bold> Several specimens (USNM-48491), Cape Cod Bay, Massachusetts, Stat. 1424, 35.1–33.6 m, 19 Nov. 1968, C.D. Long. Coll. Id.</p></tp:treatment-sec><tp:treatment-sec sec-type="Description"><title>Description.</title><p>Non-type specimen (ECOSUR) complete, yellowish gray. Body club-shaped, anteriorly swollen, slightly narrowing to chaetiger 13, then apparently regenerating the posterior, cylindrical region, tapering to posterior end (<xref ref-type="fig" rid="F10">Fig. 10A</xref>); 12 mm long, 1.5 mm wide, cephalic cage 3 mm long, 25 chaetigers. Tunic papillated, with fine sediment particles. Papillae eroded, core and tips black, cirriform, sparse,<!--PageBreak--> fragile, about 7–8 transverse rows in median chaetigers, becoming longer dorsally (<xref ref-type="fig" rid="F10">Fig. 10B</xref>); in median chaetigers about 1/5–1/6 as long as notochaetae.</p><p>Cephalic tube long, smooth, margin apparently smooth. Prostomium low, eyes not seen. Caruncle not seen. One palp remaining, thick, longer than remaining branchiae, longitudinal furrow shallow; palp keels reduced. Dorsal and ventral lips reduced, lateral lips thicker. Branchiae cirriform, most lost, sessile on branchial plate, arranged in two concentric rows, distal row continuous with 4 thicker filaments bases, proximal row discontinuous, filaments probably thinner, lower filaments bases smaller. Nephridial lobes very thin, long, placed below the posterior row lateral filaments.</p><p>Cephalic cage chaetae ¼ as long as body length, or twice as long as body width. Chaetigers 1–2 involved in the cephalic cage; chaetae arranged in short dorsolateral lines, 6–8 noto- and 4–6 neurochaetae per bundle. Anterior dorsal margin of first chaetiger papillated, black; anterior chaetigers without especially long papillae. Chaetigers 1–3 of about the same length. Post-cephalic cage chaetigers not elongated. No chaetal transition from cephalic cage to body chaetae, all neurochaetae similar. Gonopodial lobes present in chaetiger 5, low, rounded, black, covered by small papillae (<xref ref-type="fig" rid="F10">Fig. 10C</xref>).</p><p>Parapodia lateral, poorly developed, chaetae emerge from the body wall (<xref ref-type="fig" rid="F10">Fig. 10D</xref>); median neuropodia ventrolateral. Notopodia 2–3 with very low conical lobes directed forward, remaining notopodia less prominent. Neuropodia 2–5 with low conical chaetal lobes. Noto- and neuropodia distant to each other.</p><p>Median notochaetae arranged in a transverse horizontal C-shaped pattern; all notochaetae multiarticulated capillaries, short articles basally and distally, long medially (<xref ref-type="fig" rid="F10">Fig. 10E</xref>). About 10 (–12) chaetae per bundle, at least twice as long as body width. All neurochaetae multiarticulated capillaries, short, poorly-defined articles along basal half or 2/3 chaetal length, better-defined, medium-sized and then long articles along the rest of chaetae (<xref ref-type="fig" rid="F10">Fig. 10F</xref>), tips straight, arranged in a transverse line, 9–10 per bundle.</p><p>Posterior end tapering to a rounded lobe; pygidium with anus terminal, blackish, without anal cirri.</p><fig id="F10" position="float" orientation="portrait"><label>Figure 10.</label><caption><p><italic><tp:taxon-name>Diplocirrus normani</tp:taxon-name></italic> (McIntosh, 1908), comb. n., reinst. Non-type specimen (ECOSUR): <bold>A</bold> complete, dorsal view <bold>B</bold> same, anterior end, dorsal view <bold>C</bold> same, anterior end, ventral view <bold>D</bold> same, chaetiger 13, right parapodium <bold>E</bold> same, basal to distal notochaetal regions <bold>F</bold> same, basal to distal neurochaetal regions.</p></caption><graphic xmlns:xlink="http://www.w3.org/1999/xlink" xlink:href="ZooKeys-106-001-g010.jpg" position="float" orientation="portrait" xlink:type="simple"/></fig></tp:treatment-sec><tp:treatment-sec sec-type="Remarks"><title>Remarks.</title><p><italic><tp:taxon-name>Diplocirrus normani</tp:taxon-name></italic> (McIntosh, 1908), comb. n. was regarded as a junior synonym of <italic><tp:taxon-name>Diplocirrus longisetosus</tp:taxon-name></italic> (von Marenzeller, 1890) by Haase (1915:200) because they are very similar. As stated above, they also resemble <italic><tp:taxon-name>Diplocirrus micans</tp:taxon-name></italic> Fauchald, 1972, though the latter separates from the other two species because it lacks gonopodial lobes and its neurochaetae have long articles. Thus, once <italic><tp:taxon-name>Diplocirrus longisetosus</tp:taxon-name></italic> has been restricted, these species differ regarding coloration of body, papillae and gonopodial lobes, and because of the relative resolution of neurochaetal basal articles. Thus, in <italic><tp:taxon-name>Diplocirrus normani</tp:taxon-name></italic>, although the body is grayish, papillae and gonopodial lobes are darker or blackish, and neurochaetal basal articles are poorly-defined, whereas in <italic><tp:taxon-name>Diplocirrus longisetosus</tp:taxon-name></italic>, on the contrary, the papillae and gonopodial lobes are pale, and the basal articles of neurochaetae are well-defined.</p></tp:treatment-sec><tp:treatment-sec sec-type="Distribution"><title>Distribution.</title><p>Originally described from Finmark, Northern Norway, Barents Sea. It ranges along Northeastern and Northwestern Atlantic areas, in shallow water.</p></tp:treatment-sec><ref-list><ref id="B39"><mixed-citation xmlns:xlink="http://www.w3.org/1999/xlink" xlink:type="simple"><person-group><name name-style="western"><surname>McIntosh</surname><given-names>WC</given-names></name></person-group> (<year>1908</year>)<article-title> Notes from the Gatty Marine Laboratory, St. Andrews, 30: 1. On the stranding of an adult female <italic>Mesoplodon bidens</italic>, Sowerby, at St. Andrews; 2. On an abnormal plaice with a precaudal fin-frill on the left side; 3. On <italic>Orthogoriscus mola</italic>, Bl.; 4. On the British Sphaerodoridae, Chloraemidae, and Chaetopteridae; 5. On the same families dredged in the ‘Porcupine’ expeditions of 1869 and 1870; 6. On the foregoing families dredged in the Gulf of St. Lawrence, Canada, by Dr. Whiteaves; 7. On the same families dredged in Norwegian waters and in Finmark by Canon Norman.</article-title><source>Annals and Magazine of Natural History, series 8,</source><volume>2</volume>:<fpage>524</fpage>-<lpage>545</lpage>.</mixed-citation></ref><ref id="B57"><mixed-citation xmlns:xlink="http://www.w3.org/1999/xlink" xlink:type="simple"><person-group><name name-style="western"><surname>von Marenzeller</surname><given-names>E</given-names></name></person-group> (<year>1892</year>)<article-title> Zoologische Ergebnisse der im Jahre 1889 auf Kosten der Breme Geographischen Gesellschaft von Dr. Willy Kükenthal und Dr. Alfred Walter ausgeführten Expedition nach Ostspitzbergen.</article-title><source>Zoologische Jahrbücher, Abteilung für Systematik, Ökolobie und Geographie der Tiere</source><volume>1891</volume>:<fpage>397</fpage>-<lpage>434</lpage>.</mixed-citation></ref><ref id="B25"><mixed-citation xmlns:xlink="http://www.w3.org/1999/xlink" xlink:type="simple"><person-group><name name-style="western"><surname>Haase</surname><given-names>P</given-names></name></person-group> (<year>1915</year>)<article-title> Boreale und arktisch Chloraemiden.</article-title><source>Wissenschaftliche Meeresuntersuchungen der Kommission zur Wissenschaftlichen Untersuchung der Deutschen Meere, Neue Folge, Kiel</source><volume>17</volume>:<fpage>169</fpage>-<lpage>228</lpage>.</mixed-citation></ref><ref id="B52"><mixed-citation xmlns:xlink="http://www.w3.org/1999/xlink" xlink:type="simple"><person-group><name name-style="western"><surname>Støp-Bowitz</surname><given-names>C</given-names></name></person-group> (<year>1948a</year>)<article-title> Les Flabelligériens Norvégiens.</article-title><source>Bergens Museums Arbok</source><volume>1946</volume> (<issue>2</issue>):<fpage>1</fpage>-<lpage>59</lpage>.</mixed-citation></ref><ref id="B53"><mixed-citation xmlns:xlink="http://www.w3.org/1999/xlink" xlink:type="simple"><person-group><name name-style="western"><surname>Støp-Bowitz</surname><given-names>C</given-names></name></person-group> (<year>1948b</year>)<article-title> Sur les polychètes arctiques, des famillies des glicériens, des ophéliens, des scalibregmiens et des flabelligériens.</article-title><source>Tromsø Museums Årshefter</source><volume>66</volume> (<issue>2</issue>):<fpage>1</fpage>-<lpage>58</lpage>.</mixed-citation></ref></ref-list></tp:taxon-treatment>
