# Supplementary material for: Revision of Diplocirrus Haase, 1915, including Bradiella Rullier, 1965, and Diversibranchius Buzhinskaja, 1993 (Polychaeta, Flabelligeridae)
Source: Zookeys. 2011 Jun 15;(106):1–45. doi: 10.3897/zookeys.106.795 (PMC3119319; doi:10.3897/zookeys.106.795)
Supplement: XML Treatment for Diplocirrus octobranchus [file zookeys.106.795-treatment13.xml]

<!DOCTYPE tp:taxon-treatment
  PUBLIC "-//TaxonX//DTD Taxonomic Treatment Publishing DTD v0 20100105//EN" "tax-treatment-NSO.dtd">
<tp:taxon-treatment xmlns:tp="http://www.plazi.org/taxpub"><tp:treatment-meta><mixed-citation publication-type="journal"><person-group><name><surname>Salazar-Vallejo</surname><given-names>Sergio I.</given-names></name><name><surname>Buzhinskaja</surname><given-names>Galina</given-names></name></person-group><article-title>Revision of 
                    <italic>Diplocirrus</italic> Haase, 1915, including 
                    <italic>Bradiella</italic> Rullier, 1965, and 
                    <italic>Diversibranchius</italic> Buzhinskaja, 1993 (Polychaeta, Flabelligeridae)
                </article-title><source>Zookeys</source><day>15</day><month>6</month><year>2011</year><volume>2011</volume><issue>106</issue><fpage>1</fpage><lpage>45</lpage><pub-id pub-id-type="doi">10.3897/zookeys.106.795</pub-id></mixed-citation></tp:treatment-meta><tp:nomenclature><tp:taxon-name>
                        <tp:taxon-name-part taxon-name-part-type="genus">Diplocirrus</tp:taxon-name-part>
                        <tp:taxon-name-part taxon-name-part-type="species">octobranchus</tp:taxon-name-part>
                        <object-id xmlns:xlink="http://www.w3.org/1999/xlink" xlink:type="simple">http://species-id.net/wiki/Diplocirrus_octobranchus</object-id>
                    </tp:taxon-name><tp:taxon-authority>(Hartman, 1965)</tp:taxon-authority><tp:taxon-status xmlns:xlink="http://www.w3.org/1999/xlink" xlink:type="simple">comb. n.</tp:taxon-status><xref ref-type="fig" rid="F11">Fig. 11</xref><tp:nomenclature-citation-list><tp:nomenclature-citation><tp:taxon-name>Ilyphagus octobranchus</tp:taxon-name><comment><xref ref-type="bibr" rid="B30">Hartman 1965</xref>:178–179, Pl. 39; <xref ref-type="bibr" rid="B31">Hartman and Fauchald 1971</xref>:120–121.</comment></tp:nomenclature-citation><tp:nomenclature-citation><tp:taxon-name>Diplocirrus octobranchus</tp:taxon-name><comment>:<xref ref-type="bibr" rid="B7">Day 1973</xref>:107 (informal comb. n.); <xref ref-type="bibr" rid="B4">Darbyshire and Mackie 2009</xref>:97, Table 1.</comment></tp:nomenclature-citation></tp:nomenclature-citation-list></tp:nomenclature><tp:treatment-sec sec-type="Type material"><title>Type material.</title><p><bold>Eastern Atlantic Ocean.</bold> Holotype (LACM-AHF 540) and 19 paratypes (LACM-AHF 541), off New England, United States, RV Atlantis Stat. Slope 3 (<named-content xmlns:xlink="http://www.w3.org/1999/xlink" content-type="dwc:verbatimCoordinates" xlink:type="simple">39°58'24"N, 70°41'18"W</named-content>), 300 m, 28 Aug. 1962, H. Sanders, coll. (two complete paratypes 7–16 mm long, 0.8–1.0 mm wide, cephalic cage 0.8–2.0 mm long, 24–42 chaetigers; gonopodial papillae not visible; smaller paratypes with relatively more sand particles over their bodies; broken mature female with oocytes about 120 µm).</p></tp:treatment-sec><tp:treatment-sec sec-type="Additional material"><title>Additional material.</title><p><bold>North Carolina.</bold> One specimen (USNM-54938), Eastward Stat. 6269 (<named-content xmlns:xlink="http://www.w3.org/1999/xlink" content-type="dwc:verbatimCoordinates" xlink:type="simple">34°16.5'N, 75°44'W</named-content>), 500–520 m, 11 Nov. 1966, G. Rowe, coll. One specimen (USNM-54932), Eastward Stat. 6241 (<named-content xmlns:xlink="http://www.w3.org/1999/xlink" content-type="dwc:verbatimCoordinates" xlink:type="simple">33°13.6’ N, 76°13.4’ W</named-content>), small biological trawl, 1000–1020 m, 9 Nov. 1966, G. Rowe coll.</p></tp:treatment-sec><tp:treatment-sec sec-type="Description"><title>Description.</title><p>Holotype an anterior fragment, brownish. Body anteriorly swollen, posteriorly tapered (<xref ref-type="fig" rid="F11">Fig. 11A</xref>); 8.5 mm long, 1 mm wide (widest by chaetigers 5–6, 2 mm), cephalic cage 2 mm long, 17 chaetigers. Tunic papillated, sediment particles mostly fine, adherent on papillae bases, and few larger sand grains, especially dorsally (<xref ref-type="fig" rid="F11">Fig. 11B</xref>); smaller specimens with more sand particles on the body. Papillae of varying lengths, longer dorsally and on chaetal lobes, may be as long as chaetae, shorter in the rest of the body, 4–5 rows per chaetiger.</p><p>Cephalic hood tube long, made of two rings, basal one shorter, both smooth; cephalic hood margin smooth. Prostomium low, eyes not seen (<xref ref-type="fig" rid="F11">Fig. 11C</xref>). Caruncle low, wide. Palps lost (pale, laterally corrugated, 1.5 times longer than branchiae in one paratype); palp keels rounded, elevated. Lateral lips thick, projected outwards, rounded. Ventral lip reduced. Dorsal lip projected as a triangular lobe. Branchiae cirriform of two different widths; posterior row with thicker filaments, rectangular, with a middorsal black band, branchial bases continuous, anterior row with branchiae thinner, cirriform, separated in two lateral pairs. Branchiae of about the same length; size relationships with palps unknown. Nephridial lobes in branchial plate low, whitish.</p><p>Cephalic cage chaetae as long as widest body section. Only chaetiger 1 involved in the cephalic cage; chaetae arranged in a short, dorsolateral line with 4(–5) noto- and 2(–8 in paratypes) neurochaetae. Anterior dorsal margin of first chaetiger papillated. Chaetigers 1–3 progressively larger. Post-cephalic cage chaetigers not elongated. Chaetal transition from cephalic cage to body chaetae abrupt, thicker neurospines present from chaetiger 2. Gonopodial lobes not seen.</p><p>Parapodia poorly-developed, chaetae emerge from the body wall (<xref ref-type="fig" rid="F11">Fig. 11D</xref>). Parapodia lateral; median neuropodia ventrolateral. Noto- and neuropodia without pr<!--PageBreak-->ojected chaetal lobes. Papillae abundant, 2–4 larger ones in chaetal lobes. Noto- and neuropodia close to each other.</p><p>Median notochaetae arranged in a short transverse line, chaetae directed dorsally. All notochaetae multiarticulated capillaries. Median notochaetae 1.5–2.0 times as long as body width, 7 per bundle, articles short basally, feebly defined, become medium-sized medially, long distally (<xref ref-type="fig" rid="F11">Fig. 11E</xref>). Neurochaetae multiarticulated capillaries in chaetiger 1; thicker multiarticulated neurospines from chaetiger 2, two (–5 in paratypes) per ramus, become thinner in the tapered median and posterior region, being 5 per ramus, arranged in a transverse line. Neurochaetae with feebly-defined short, basal articles, become very long medially, and decrease progressively to the straight tip (<xref ref-type="fig" rid="F11">Fig. 11F</xref>).</p><p><!--PageBreak-->Posterior end observed in one complete paratype, tapering to a swollen pygidium, with anus dorsoterminal, without anal cirri. One paratype is a damaged female, oocytes 100–150 µm.</p><fig id="F11" position="float" orientation="portrait"><label>Figure 11.</label><caption><p><italic><tp:taxon-name>Diplocirrus octobranchus</tp:taxon-name></italic> (Hartman, 1965), comb. n. <bold>A</bold> holotype (LACM-AHF 540), dorsal view <bold>B</bold> same, anterior end, dorsal view <bold>C</bold> paratype (LACM-AHF 541), head, frontal view, palps and branchiae removed <bold>D</bold> same, chaetiger 18 <bold>E</bold> same, basal, medial and distal notochaetal regions <bold>F</bold> same, basal, medial and distal neurochaetal regions.</p></caption><graphic xmlns:xlink="http://www.w3.org/1999/xlink" xlink:href="ZooKeys-106-001-g011.jpg" position="float" orientation="portrait" xlink:type="simple"/></fig></tp:treatment-sec><tp:treatment-sec sec-type="Remarks"><title>Remarks.</title><p><italic><tp:taxon-name>Diplocirrus octobranchus</tp:taxon-name></italic> (Hartman, 1965), comb. n., is closely allied to an undescribed species from Antarctica, and both differ from other species with long papillae because they have sand particles over the body. These two species differ in the extent of sediment particles along the papillae and on the relative length of the neurochaetal anchylosed region. Thus, in <italic><tp:taxon-name>Diplocirrus octobranchus</tp:taxon-name></italic> sediment particles are restricted to the base of papillae, and their neurochaetae have an anchylosed region of about one-fifth of the chaetal length, whereas in the Antarctic undescribed species, the sediment particles spread along the papillae, and the anchylosed region might be about half or one-third of the chaetal length.</p><p><italic><tp:taxon-name>Diplocirrus octobranchus</tp:taxon-name></italic> is a typical member of the genus because its branchiae are of two different widths. It does not belong in <italic><tp:taxon-name>Ilyphagus</tp:taxon-name></italic> because it has multiarticulated neurospines, with long articles in the medial and distal regions, and short articles only basally, whereas in <italic><tp:taxon-name>Ilyphagus</tp:taxon-name></italic> neurochaetae are aristate spines with very short articles basal- and medially, and distally hyaline. Further, the cephalic cage chaetae in <italic><tp:taxon-name>Ilyphagus</tp:taxon-name></italic> are clearly dorsal whereas in <italic><tp:taxon-name>Diplocirrus</tp:taxon-name></italic> they are lateral, or dorsolateral at most. After Hartman amended <italic><tp:taxon-name>Ilyphagus</tp:taxon-name></italic> (<xref ref-type="bibr" rid="B30">Hartman 1965</xref>:177), the correct placement for her new species as a member of <italic><tp:taxon-name>Diplocirrus</tp:taxon-name></italic> was indirectly stated by comparing it to <italic><tp:taxon-name>Diplocirrus glaucus</tp:taxon-name></italic>, the type species for the genus (<xref ref-type="bibr" rid="B30">Hartman 1965</xref>:179). This made Day (1973:106) suggest the informal, new combination, which is herein confirmed after the examination of the type material and of the redefinition of <italic><tp:taxon-name>Diplocirrus</tp:taxon-name></italic>.</p></tp:treatment-sec><tp:treatment-sec sec-type="Distribution"><title>Distribution.</title><p>Apparently discontinuous; off New England in 300–1000 m, and off northeastern South America in 770–805 m.</p></tp:treatment-sec><ref-list><ref id="B30"><mixed-citation xmlns:xlink="http://www.w3.org/1999/xlink" xlink:type="simple"><person-group><name name-style="western"><surname>Hartman</surname><given-names>O</given-names></name></person-group> (<year>1965</year>)<article-title> Deep-water benthic polychaetous annelids off New England to Bermuda and other North Atlantic areas.</article-title><source>Allan Hancock Occasional Papers</source><volume>28</volume>:<fpage>1</fpage>-<lpage>378</lpage>.</mixed-citation></ref><ref id="B31"><mixed-citation xmlns:xlink="http://www.w3.org/1999/xlink" xlink:type="simple"><person-group><name name-style="western"><surname>Hartman</surname><given-names>O</given-names></name><name name-style="western"><surname>Fauchald</surname><given-names>K</given-names></name></person-group> (<year>1971</year>)<article-title> Deep-water benthic polychaetous annelids off New England to Bermuda and other North Atlantic areas, 2.</article-title><source>Allan Hancock Monographs in Marine Biology</source><volume>6</volume>:<fpage>1</fpage>-<lpage>327</lpage>.</mixed-citation></ref><ref id="B7"><mixed-citation xmlns:xlink="http://www.w3.org/1999/xlink" xlink:type="simple"><person-group><name name-style="western"><surname>Day</surname><given-names>JH</given-names></name></person-group> (<year>1973</year>)<article-title> New Polychaeta from Beaufort, with a key to all species recorded from North Carolina.</article-title><source>National Oceanographic and Atmospheric Administration, Technical Report of the National Marine Fisheries Service, Circular</source><volume>375</volume>:<fpage>1</fpage>-<lpage>153</lpage>.</mixed-citation></ref><ref id="B4"><mixed-citation xmlns:xlink="http://www.w3.org/1999/xlink" xlink:type="simple"><person-group><name name-style="western"><surname>Darbyshire</surname><given-names>T</given-names></name><name name-style="western"><surname>Mackie</surname><given-names>ASY</given-names></name></person-group> (<year>2009</year>)<article-title> Two new species of <italic>Diplocirrus</italic> (Polychaeta: Flabelligeridae) from the southern Irish Sea and South Africa.</article-title><source>Zoosymposia</source><volume>2</volume>:<fpage>91</fpage>-<lpage>103</lpage>.</mixed-citation></ref></ref-list></tp:taxon-treatment>
