# Supplementary material for: Revision of Diplocirrus Haase, 1915, including Bradiella Rullier, 1965, and Diversibranchius Buzhinskaja, 1993 (Polychaeta, Flabelligeridae)
Source: Zookeys. 2011 Jun 15;(106):1–45. doi: 10.3897/zookeys.106.795 (PMC3119319; doi:10.3897/zookeys.106.795)
Supplement: XML Treatment for Diplocirrus stopbowitzi [file zookeys.106.795-treatment14.xml]

<!DOCTYPE tp:taxon-treatment
  PUBLIC "-//TaxonX//DTD Taxonomic Treatment Publishing DTD v0 20100105//EN" "tax-treatment-NSO.dtd">
<tp:taxon-treatment xmlns:tp="http://www.plazi.org/taxpub"><tp:treatment-meta><mixed-citation publication-type="journal"><person-group><name><surname>Salazar-Vallejo</surname><given-names>Sergio I.</given-names></name><name><surname>Buzhinskaja</surname><given-names>Galina</given-names></name></person-group><article-title>Revision of 
                    <italic>Diplocirrus</italic> Haase, 1915, including 
                    <italic>Bradiella</italic> Rullier, 1965, and 
                    <italic>Diversibranchius</italic> Buzhinskaja, 1993 (Polychaeta, Flabelligeridae)
                </article-title><source>Zookeys</source><day>15</day><month>6</month><year>2011</year><volume>2011</volume><issue>106</issue><fpage>1</fpage><lpage>45</lpage><pub-id pub-id-type="doi">10.3897/zookeys.106.795</pub-id></mixed-citation></tp:treatment-meta><tp:nomenclature><tp:taxon-name>
                        <tp:taxon-name-part taxon-name-part-type="genus">Diplocirrus</tp:taxon-name-part>
                        <tp:taxon-name-part taxon-name-part-type="species">stopbowitzi</tp:taxon-name-part>
                        <object-id xmlns:xlink="http://www.w3.org/1999/xlink" xlink:type="simple">http://species-id.net/wiki/Diplocirrus_stopbowitzi</object-id>
                    </tp:taxon-name><tp:taxon-authority>Darbyshire &amp; Mackie, 2009</tp:taxon-authority><xref ref-type="fig" rid="F12">Fig. 12</xref><tp:nomenclature-citation-list><tp:nomenclature-citation><tp:taxon-name>Diplocirrus stopbowitzi</tp:taxon-name><comment><xref ref-type="bibr" rid="B4">Darbyshire and Mackie 2009</xref>:93–96, Figs. 1–3A, Table 1.</comment></tp:nomenclature-citation></tp:nomenclature-citation-list></tp:nomenclature><tp:treatment-sec sec-type="Material examined"><title>Material examined.</title><p>One specimen, broken in three pieces, Stat. BSA 449, 12 mm long, 0.8 mm wide, 25 chaetigers, A. Ravara, coll. (no further data available).</p></tp:treatment-sec><tp:treatment-sec sec-type="Diagnosis"><title>Diagnosis.</title><p>Body slightly swollen anteriorly (<xref ref-type="fig" rid="F12">Fig. 12A</xref>). Papillae abundant, short, giving a velvety oultlook, without sediment particles (<xref ref-type="fig" rid="F12">Fig. 12B</xref>). Median chaetigers with 5–6 notochaetae and 2–3 neurochaetae; posterior chaetigers with three notochaetae and two neurochaetae. Notochaetae with long articles throughout the chaeta (<xref ref-type="fig" rid="F12">Fig. 12C</xref>). Neurochaetae with long articles, being 7–8 times longer than wide, tips falcate (<xref ref-type="fig" rid="F12">Fig. 12D</xref>).<!--PageBreak--></p><fig id="F12" position="float" orientation="portrait"><label>Figure 12.</label><caption><p><italic><tp:taxon-name>Diplocirrus stopbowitzi</tp:taxon-name></italic> Darbyshire &amp; Mackie, 2009. Non-type specimens <bold>A</bold> complete, lateral view (photo by Teresa Darbyshire) <bold>B</bold> another specimen, chaetiger 20, left parapodium <bold>C</bold> same, notochaetal basal regions <bold>D</bold> same, basal, medial and distal neurochaetal regions.</p></caption><graphic xmlns:xlink="http://www.w3.org/1999/xlink" xlink:href="ZooKeys-106-001-g012.jpg" position="float" orientation="portrait" xlink:type="simple"/></fig></tp:treatment-sec><tp:treatment-sec sec-type="Remarks"><title>Remarks.</title><p>As stated above, <italic><tp:taxon-name>Diplocirrus stopbowitzi</tp:taxon-name></italic> Darbyshire &amp; Mackie, 2009 resembles <italic><tp:taxon-name>Diplocirrus</tp:taxon-name></italic> <italic>kudenovi</italic> sp. n. because in both species the body has hemispherical papillae, but lacks sand particles or ventrolateral gonopores. They especially differ regarding some neurochaetal features in median chaetigers such as their number and the relative length of articles; thus, <italic><tp:taxon-name>Diplocirrus stopbowitzi</tp:taxon-name></italic> has 2–3 neurochaetae, each with long articles being about seven times longer than wide, whereas <italic><tp:taxon-name>Diplocirrus kudenovi</tp:taxon-name></italic> has 5–6 neurochaetae and each has shorter articles, each being twice as long as wide.</p></tp:treatment-sec><tp:treatment-sec sec-type="Distribution"><title>Distribution.</title><p>Southern Irish Sea, offshore, in gravel or gravelly-sand bottoms, 38–112 m depth.</p></tp:treatment-sec><ref-list><ref id="B4"><mixed-citation xmlns:xlink="http://www.w3.org/1999/xlink" xlink:type="simple"><person-group><name name-style="western"><surname>Darbyshire</surname><given-names>T</given-names></name><name name-style="western"><surname>Mackie</surname><given-names>ASY</given-names></name></person-group> (<year>2009</year>)<article-title> Two new species of <italic>Diplocirrus</italic> (Polychaeta: Flabelligeridae) from the southern Irish Sea and South Africa.</article-title><source>Zoosymposia</source><volume>2</volume>:<fpage>91</fpage>-<lpage>103</lpage>.</mixed-citation></ref></ref-list></tp:taxon-treatment>
